# Supplementary material for: Neurotoxicity and underlying cellular changes of 21 mitochondrial respiratory chain inhibitors
Source: Arch Toxicol. 2021 Jan 29;95(2):591–615. doi: 10.1007/s00204-020-02970-5 (PMC7870626; doi:10.1007/s00204-020-02970-5)
Supplement: Supplementary file 1 — Supplementary file1 (XLSX 16231 KB) [file 204_2020_2970_MOESM1_ESM.xlsx]

## Sheet: Readme
	This file contains the results of the differential gene expression analysis for each of the 14 tested compounds in an individual spreadsheet
	Data are available for the following compounds:
	cI inhibitors	cII inhibitors	cIII inhibitors	other compounds
	Deguelin	Carboxin	Antimycin A	Capsaicin	Note: most compounds were measured at six concentrations (some at five)
	Fenpyroximate	Mepronil	Azoxystrobin	Cyazofamid
	Pyrimidifen	Thifluzamide	Picoxystrobin		Control: 0.1% DMSO
	Rotenone		Pyraclostrobin
	Tebufenpyrad
	Explanation of column labels:
	Column name	Definition			Data type
	Gene_ID	reference gene ID (HGCN database)			metadata
	Entrez_ID	reference gene ID (Entrez database)
	Treatment	name of the treatment compound
	Concentration [µM]	treatment concentration (µM)
	log2FoldChange	fold change value of treatment vs control (log2)			statistical analysis
	lfcSE	standard error (log2)
	stat	Wald statistic: the log2FoldChange divided by lfcSE
	pvalue	P-value
	padj	adjusted p-value
	The statistical analysis terms are also explained in the R documentation entry for the results() function of the DESeq2 package
	All cells with blue text contain a hyperlink

## Sheet: cI_Deguelin
Gene_ID	Entrez_ID	Treatment	Concentration [µM]	log2FoldChange	lfcSE	stat	pvalue	padj
AARS	16	Deguelin	0.0501232	-0.689259	0.505769	-1.36279	0.172947	0.693687
AASDHPPT	60496	Deguelin	0.0501232	0.625489	0.465475	1.34377	0.179024	0.693687
AATF	26574	Deguelin	0.0501232	-0.0825417	0.243816	-0.338541	0.734955	0.914623
ABCA1	19	Deguelin	0.0501232	-2.12397	0.737499	-2.87996	0.00397727	0.421023
ABCA6	23460	Deguelin	0.0501232	0.470596	1.11907	0.420524	0.674103	0.89261
ABCB1	5243	Deguelin	0.0501232	0.949029	1.37728	0.689063	0.490784	0.802805
ABCB10	23456	Deguelin	0.0501232	1.16366	0.833223	1.39658	0.162539	0.693687
ABCB6	10058	Deguelin	0.0501232	-0.424303	0.501641	-0.84583	0.397648	0.755972
ABCC1	4363	Deguelin	0.0501232	0.0621274	0.299398	0.207508	0.835613	0.953282
ABCC2	1244	Deguelin	0.0501232	-0.755121	0.813947	-0.927727	0.353549	0.735815
ABCC4	10257	Deguelin	0.0501232	0.0927996	0.170665	0.543752	0.586612	0.85792
ABCC5	10057	Deguelin	0.0501232	-0.652767	0.557693	-1.17048	0.241809	0.696042
ABCF1	23	Deguelin	0.0501232	-0.221569	0.256946	-0.862317	0.388513	0.754567
ABCF3	55324	Deguelin	0.0501232	-0.731186	0.730473	-1.00098	0.316838	0.726793
ABHD4	63874	Deguelin	0.0501232	0.0507979	0.932616	0.0544682	0.956562	0.983486
ABHD6	57406	Deguelin	0.0501232	-0.624887	0.548648	-1.13896	0.254721	0.696042
ABL1	25	Deguelin	0.0501232	-0.233292	0.743535	-0.313761	0.753702	0.921432
ACAA1	30	Deguelin	0.0501232	0.347801	0.341884	1.01731	0.309007	0.725366
ACADL	33	Deguelin	0.0501232	-0.855542	1.37571	-0.62189	0.534014	0.830731
ACADM	34	Deguelin	0.0501232	0.788258	0.440006	1.79147	0.0732178	0.644274
ACADVL	37	Deguelin	0.0501232	-1.11475	0.488327	-2.28279	0.0224427	0.573591
ACAT1	38	Deguelin	0.0501232	0.448118	0.341364	1.31273	0.189275	0.693687
ACAT2	39	Deguelin	0.0501232	0.794534	0.442968	1.79366	0.0728671	0.644274
ACBD3	64746	Deguelin	0.0501232	-0.262729	0.340162	-0.772364	0.439899	0.772204
ACD	65057	Deguelin	0.0501232	-0.263613	0.300073	-0.878495	0.379675	0.749572
ACE	1636	Deguelin	0.0501232	0.416864	1.46076	0.285374	0.775358	0.926127
ACHE	43	Deguelin	0.0501232	-1.22068	1.00961	-1.20905	0.226642	0.693687
ACLY	47	Deguelin	0.0501232	0.371466	0.569819	0.651901	0.514465	0.815327
ACOT9	23597	Deguelin	0.0501232	1.76031	2.27669	0.773189	0.43941	0.772204
ACOX1	51	Deguelin	0.0501232	0.599209	0.388204	1.54354	0.122699	0.679132
ACP1	52	Deguelin	0.0501232	-0.0395628	0.291042	-0.135935	0.891872	0.969624
ACSL1	2180	Deguelin	0.0501232	0.0564778	0.621356	0.0908944	0.927576	0.974534
ACTA1	58	Deguelin	0.0501232	1.83903	1.34236	1.37	0.170687	0.693687
ACTA2	59	Deguelin	0.0501232	-0.709387	0.578333	-1.22661	0.21997	0.693687
ACTG2	72	Deguelin	0.0501232	-0.22077	1.32378	-0.166772	0.867549	0.96535
ACTL6A	86	Deguelin	0.0501232	0.605968	0.391901	1.54623	0.12205	0.679132
ACTN1	87	Deguelin	0.0501232	-0.588929	0.489105	-1.2041	0.228553	0.693687
ACTN2	88	Deguelin	0.0501232	-0.196712	0.961704	-0.204545	0.837928	0.953282
ADAM10	102	Deguelin	0.0501232	-0.348277	0.377458	-0.922691	0.356168	0.736723
ADAM12	8038	Deguelin	0.0501232	-0.578612	0.443394	-1.30496	0.191906	0.693687
ADAM8	101	Deguelin	0.0501232	-0.915566	0.938841	-0.975209	0.329457	0.729465
ADAT1	23536	Deguelin	0.0501232	0.841491	1.06111	0.793026	0.427763	0.770597
ADCK3	56997	Deguelin	0.0501232	0.591553	0.35065	1.68702	0.0916002	0.669827
ADCY1	107	Deguelin	0.0501232	0.192343	0.668525	0.287712	0.773567	0.926127
ADGRE5	976	Deguelin	0.0501232	-0.157461	1.34271	-0.117271	0.906645	0.97318
ADGRG1	9289	Deguelin	0.0501232	-0.346437	0.524564	-0.660429	0.508979	0.812823
ADH5	128	Deguelin	0.0501232	0.834655	0.59807	1.39558	0.162841	0.693687
ADI1	55256	Deguelin	0.0501232	1.56678	0.657723	2.38212	0.0172131	0.542097
ADO	84890	Deguelin	0.0501232	0.653822	0.513507	1.27325	0.20293	0.693687
ADORA2A	135	Deguelin	0.0501232	0.023405	1.093	0.0214135	0.982916	0.99371
ADSL	158	Deguelin	0.0501232	0.0475999	0.569073	0.0836446	0.933339	0.977292
AEN	64782	Deguelin	0.0501232	-0.255846	0.422587	-0.605428	0.544894	0.833414
AGL	178	Deguelin	0.0501232	0.637684	0.432472	1.47451	0.140344	0.692591
AHCY	191	Deguelin	0.0501232	0.662282	0.256734	2.57964	0.00989033	0.519765
AHRR	1543	Deguelin	0.0501232	-0.710558	1.277	-0.556427	0.577919	0.85241
AHSA1	10598	Deguelin	0.0501232	0.0613661	0.191274	0.320828	0.748341	0.920111
AIF1	199	Deguelin	0.0501232	-1.6192	1.17075	-1.38304	0.166652	0.693687
AIFM1	9131	Deguelin	0.0501232	0.376675	0.370806	1.01583	0.309712	0.725738
AIFM2	84883	Deguelin	0.0501232	0.00495077	0.898576	0.00550958	0.995604	0.997848
AK3	205	Deguelin	0.0501232	0.276737	0.651439	0.424808	0.670976	0.89261
AKAP8	10270	Deguelin	0.0501232	-0.626478	0.433999	-1.4435	0.14888	0.693687
AKAP8L	26993	Deguelin	0.0501232	0.249987	0.411389	0.607665	0.543409	0.833414
AKR1B1	231	Deguelin	0.0501232	-0.430474	0.885166	-0.48632	0.62674	0.881242
AKR1B10	57016	Deguelin	0.0501232	-1.23163	0.767517	-1.6047	0.10856	0.679132
AKR1C3	8644	Deguelin	0.0501232	0.811059	0.828723	0.978685	0.327735	0.727102
AKR7A2	8574	Deguelin	0.0501232	-0.70866	0.685601	-1.03363	0.301308	0.720529
AKT1	207	Deguelin	0.0501232	-0.553358	0.500818	-1.10491	0.269199	0.699922
ALAS1	211	Deguelin	0.0501232	-0.180853	0.219159	-0.825216	0.409249	0.75933
ALDH2	217	Deguelin	0.0501232	-0.799282	0.507392	-1.57527	0.115193	0.679132
ALDH3A2	224	Deguelin	0.0501232	0.903555	0.663596	1.3616	0.173323	0.693687
ALDH7A1	501	Deguelin	0.0501232	-0.864531	0.365712	-2.36397	0.0180804	0.542097
ALDH8A1	64577	Deguelin	0.0501232	0.146919	1.35374	0.108528	0.913577	0.973577
ALDH9A1	223	Deguelin	0.0501232	-0.29177	0.307368	-0.949253	0.342492	0.733015
ALDOA	226	Deguelin	0.0501232	-0.120558	0.249803	-0.482611	0.629372	0.883266
ALDOC	230	Deguelin	0.0501232	0.51476	0.60166	0.855565	0.392238	0.754567
ALG8	79053	Deguelin	0.0501232	1.32747	0.635041	2.09038	0.036584	0.639993
AMDHD2	51005	Deguelin	0.0501232	-1.00962	0.680385	-1.4839	0.137837	0.692591
AMER1	139285	Deguelin	0.0501232	-1.02345	1.06722	-0.958985	0.337566	0.73225
AMHR2	269	Deguelin	0.0501232	2.18492	1.66939	1.30881	0.190598	0.693687
AMIGO1	57463	Deguelin	0.0501232	-0.428439	1.63604	-0.261875	0.793418	0.930664
AMPD3	272	Deguelin	0.0501232	0.383887	1.58052	0.242887	0.808093	0.941452
AMY1A	276	Deguelin	0.0501232	0.619092	1.53807	0.402513	0.687307	0.89593
AMY2A	279	Deguelin	0.0501232	-0.830416	0.533923	-1.55531	0.119872	0.679132
AMY2B	280	Deguelin	0.0501232	0.4797	0.490961	0.977064	0.328538	0.728154
AMZ2	51321	Deguelin	0.0501232	1.32939	0.756865	1.75644	0.0790125	0.644274
ANGPTL2	23452	Deguelin	0.0501232	0.143219	0.560534	0.255504	0.798334	0.934051
ANK1	286	Deguelin	0.0501232	0.579753	1.73208	0.334714	0.737841	0.915302
ANKRD10	55608	Deguelin	0.0501232	-0.315241	0.207625	-1.51832	0.128933	0.692313
ANKRD20A13P	100132733	Deguelin	0.0501232	-0.692246	0.668313	-1.03581	0.300291	0.720529
ANKRD26	22852	Deguelin	0.0501232	0.0923341	0.507629	0.181893	0.855667	0.962847
ANKRD36B	57730	Deguelin	0.0501232	-0.908005	0.494385	-1.83663	0.0662638	0.644274
ANLN	54443	Deguelin	0.0501232	0.881937	0.390321	2.25952	0.0238513	0.573591
ANO10	55129	Deguelin	0.0501232	-0.741567	0.444049	-1.67001	0.094917	0.679132
ANP32E	81611	Deguelin	0.0501232	0.26449	0.13713	1.92875	0.0537614	0.644274
ANXA2	302	Deguelin	0.0501232	-0.335001	0.420811	-0.796084	0.425983	0.769857
ANXA2P2	304	Deguelin	0.0501232	-0.251265	0.55088	-0.456116	0.648307	0.891272
ANXA5	308	Deguelin	0.0501232	0.773562	0.471974	1.63899	0.101215	0.679132
ANXA7	310	Deguelin	0.0501232	0.390532	0.455479	0.85741	0.391219	0.754567
ANXA8L1	728113	Deguelin	0.0501232	-0.475277	0.923714	-0.514528	0.606883	0.869266
AP2B1	163	Deguelin	0.0501232	-0.376012	0.8806	-0.426995	0.669383	0.89261
AP2M1	1173	Deguelin	0.0501232	-1.24357	0.813153	-1.52932	0.126185	0.685841
AP3M1	26985	Deguelin	0.0501232	-0.250772	0.161776	-1.55012	0.121114	0.679132
APBA1	320	Deguelin	0.0501232	0.424239	1.15162	0.368386	0.712586	0.904765
APBB2	323	Deguelin	0.0501232	0.806067	0.747363	1.07855	0.280789	0.703745
APEX1	328	Deguelin	0.0501232	0.479799	0.24711	1.94164	0.0521805	0.644274
APLP1	333	Deguelin	0.0501232	-1.05223	0.693933	-1.51632	0.129438	0.692591
APOC1	341	Deguelin	0.0501232	0.578237	1.86847	0.30947	0.756964	0.921432
APOE	348	Deguelin	0.0501232	0.319336	1.40324	0.22757	0.819981	0.945847
APP	351	Deguelin	0.0501232	0.153799	0.152555	1.00816	0.31338	0.726793
APPBP2	10513	Deguelin	0.0501232	0.250848	0.203564	1.23228	0.217845	0.693687
APTX	54840	Deguelin	0.0501232	-0.0351404	0.350072	-0.10038	0.920042	0.974026
AQP1	358	Deguelin	0.0501232	-1.07537	1.6921	-0.635525	0.525086	0.822565
AR	231	Deguelin	0.0501232	-0.917959	0.972839	-0.943588	0.34538	0.733015
ARF4	378	Deguelin	0.0501232	0.447515	0.604565	0.740227	0.459162	0.781574
ARFIP2	23647	Deguelin	0.0501232	0.285415	0.421412	0.677283	0.498226	0.806689
ARHGAP1	392	Deguelin	0.0501232	0.159876	0.739659	0.216148	0.828872	0.951256
ARHGAP8	23779	Deguelin	0.0501232	-0.294399	0.978801	-0.300775	0.763586	0.921432
ARHGAP9	64333	Deguelin	0.0501232	-0.242573	0.416641	-0.58221	0.560425	0.841599
ARHGEF12	23365	Deguelin	0.0501232	-0.138453	0.222285	-0.622863	0.533375	0.830731
ARHGEF2	9181	Deguelin	0.0501232	-0.0830123	0.343833	-0.241432	0.80922	0.941452
ARHGEF9	23229	Deguelin	0.0501232	0.0180113	0.302694	0.0595032	0.952551	0.982925
ARID4B	51742	Deguelin	0.0501232	-0.0761114	0.249614	-0.304916	0.76043	0.921432
ARID5B	84159	Deguelin	0.0501232	-0.199849	1.21239	-0.164839	0.86907	0.966165
ARIH1	25820	Deguelin	0.0501232	0.118811	0.57526	0.206534	0.836374	0.953282
ARIH2	10425	Deguelin	0.0501232	0.146721	0.238826	0.614342	0.538989	0.833222
ARL1	400	Deguelin	0.0501232	0.641459	0.581628	1.10287	0.270084	0.699922
ARL4D	379	Deguelin	0.0501232	-0.733655	1.03056	-0.711903	0.476525	0.792901
ARNT	405	Deguelin	0.0501232	0.293014	0.219646	1.33403	0.182194	0.693687
ARNT2	9915	Deguelin	0.0501232	0.0232902	0.737434	0.0315828	0.974805	0.989712
ARPC3	10094	Deguelin	0.0501232	0.825042	0.517298	1.59491	0.110733	0.679132
ARPP19	10776	Deguelin	0.0501232	0.673746	0.564974	1.19253	0.233055	0.693687
ARRDC4	91947	Deguelin	0.0501232	-1.13546	0.341374	-3.32613	0.000880602	0.244697
ARSG	22901	Deguelin	0.0501232	-0.506373	0.430336	-1.17669	0.239318	0.696042
ASAH1	427	Deguelin	0.0501232	0.722013	0.414622	1.74138	0.0816175	0.644274
ASB3	51130	Deguelin	0.0501232	0.416679	0.587429	0.709328	0.478121	0.793181
ASCC3	10973	Deguelin	0.0501232	-0.524928	0.23935	-2.19314	0.0282973	0.573591
ASCL1	429	Deguelin	0.0501232	0.240879	2.15266	0.111898	0.910904	0.973577
ASF1A	25842	Deguelin	0.0501232	0.62389	0.345217	1.80724	0.0707249	0.644274
ASF1B	55723	Deguelin	0.0501232	-0.693018	0.568123	-1.21984	0.222527	0.693687
ASGR1	432	Deguelin	0.0501232	-0.756707	1.04092	-0.726961	0.46725	0.788085
ASNS	440	Deguelin	0.0501232	0.198883	0.446668	0.445258	0.656133	0.89261
ASPM	259266	Deguelin	0.0501232	-0.612116	1.83902	-0.33285	0.739248	0.915372
ASS1	445	Deguelin	0.0501232	0.165463	0.395349	0.418523	0.675564	0.89261
ATAD2	29028	Deguelin	0.0501232	0.0785824	0.663708	0.118399	0.905751	0.97318
ATAD5	79915	Deguelin	0.0501232	0.247132	0.917081	0.269477	0.787563	0.927413
ATF1	466	Deguelin	0.0501232	-0.0500711	0.533485	-0.0938566	0.925223	0.974026
ATF3	467	Deguelin	0.0501232	1.18631	1.78225	0.665624	0.505652	0.811435
ATF4	468	Deguelin	0.0501232	0.258765	0.200786	1.28876	0.197482	0.693687
ATF5	22809	Deguelin	0.0501232	-0.889452	0.657028	-1.35375	0.175816	0.693687
ATF6	22926	Deguelin	0.0501232	0.111385	0.395554	0.281594	0.778255	0.926127
ATF6B	1388	Deguelin	0.0501232	-0.150705	0.544932	-0.276558	0.78212	0.927413
ATG12	9140	Deguelin	0.0501232	-0.163645	0.526777	-0.310654	0.756064	0.921432
ATG3	64422	Deguelin	0.0501232	0.621602	0.497566	1.24928	0.211561	0.693687
ATG4C	84938	Deguelin	0.0501232	0.415405	0.391183	1.06192	0.288272	0.712033
ATIC	471	Deguelin	0.0501232	0.0047927	0.243844	0.0196547	0.984319	0.99371
ATM	472	Deguelin	0.0501232	-0.471148	0.399513	-1.17931	0.238276	0.696041
ATMIN	23300	Deguelin	0.0501232	-0.350823	0.193754	-1.81066	0.0701935	0.644274
ATP11B	23200	Deguelin	0.0501232	-0.435824	0.376919	-1.15628	0.247567	0.696042
ATP11C	286410	Deguelin	0.0501232	-0.212984	0.187788	-1.13418	0.256721	0.696592
ATP1A1	476	Deguelin	0.0501232	0.179303	0.190459	0.941422	0.346488	0.733015
ATP1A2	477	Deguelin	0.0501232	-1.50269	1.35892	-1.1058	0.268814	0.699922
ATP1B1	481	Deguelin	0.0501232	-0.223703	0.24492	-0.913374	0.361046	0.741448
ATP2C1	27032	Deguelin	0.0501232	-0.242829	0.239259	-1.01492	0.310144	0.725738
ATP5B	506	Deguelin	0.0501232	-0.400621	0.392198	-1.02148	0.307029	0.723724
ATP5C1	509	Deguelin	0.0501232	-0.412389	0.492284	-0.837704	0.402197	0.755972
ATP5J	522	Deguelin	0.0501232	0.937863	0.86224	1.08771	0.276725	0.70124
ATP5S	27109	Deguelin	0.0501232	0.494353	0.667237	0.740896	0.458757	0.781574
ATP6AP1	537	Deguelin	0.0501232	0.0401644	0.365074	0.110017	0.912396	0.973577
ATP6V0B	533	Deguelin	0.0501232	0.470038	0.461035	1.01953	0.307952	0.723724
ATP6V0E1	8992	Deguelin	0.0501232	-0.183518	0.349868	-0.524535	0.599906	0.863166
ATP6V1B2	526	Deguelin	0.0501232	-0.661806	0.558522	-1.18492	0.236048	0.693687
ATP6V1D	51382	Deguelin	0.0501232	0.302051	0.354755	0.851436	0.394527	0.755413
ATP6V1F	9296	Deguelin	0.0501232	0.194164	0.23409	0.829441	0.406855	0.758359
ATRAID	51374	Deguelin	0.0501232	0.636889	0.319335	1.99442	0.0461058	0.644217
ATRX	546	Deguelin	0.0501232	-0.353629	0.379593	-0.931601	0.351543	0.734474
AURKA	6790	Deguelin	0.0501232	0.411024	0.499496	0.822877	0.410578	0.75933
AURKB	9212	Deguelin	0.0501232	1.23571	0.508594	2.42966	0.0151131	0.542097
AXL	558	Deguelin	0.0501232	-3.56161	1.78096	-1.99983	0.0455183	0.644217
B2M	567	Deguelin	0.0501232	1.9072	0.594384	3.2087	0.00133338	0.258135
B3GALT6	126792	Deguelin	0.0501232	-0.764707	0.780245	-0.980086	0.327044	0.727102
B3GAT1	27087	Deguelin	0.0501232	-0.34963	0.455727	-0.767192	0.442967	0.77232
B4GALT2	8704	Deguelin	0.0501232	0.355921	1.46837	0.242392	0.808477	0.941452
B4GALT5	9334	Deguelin	0.0501232	-0.712695	0.937993	-0.759809	0.447369	0.773746
B4GAT1	11041	Deguelin	0.0501232	-0.731964	1.34612	-0.543759	0.586607	0.85792
BAAT	570	Deguelin	0.0501232	-0.807183	0.741605	-1.08843	0.276407	0.70124
BAD	572	Deguelin	0.0501232	-0.190819	0.707221	-0.269815	0.787302	0.927413
BAG3	9531	Deguelin	0.0501232	-0.0697274	0.397337	-0.175487	0.860697	0.965097
BANF1	8815	Deguelin	0.0501232	1.19206	0.544267	2.19021	0.0285089	0.573591
BAX	581	Deguelin	0.0501232	-0.0906215	0.169959	-0.533197	0.593897	0.861062
BBC3	27113	Deguelin	0.0501232	-0.285588	0.565666	-0.504871	0.61365	0.874173
BBS10	79738	Deguelin	0.0501232	0.89769	0.719766	1.2472	0.212326	0.693687
BCAS2	10286	Deguelin	0.0501232	0.44815	0.408687	1.09656	0.272834	0.699922
BCAT1	586	Deguelin	0.0501232	0.534845	0.435612	1.2278	0.219521	0.693687
BCAT2	587	Deguelin	0.0501232	0.623151	0.924509	0.674035	0.500289	0.806689
BCL2	596	Deguelin	0.0501232	-0.516584	0.772464	-0.668748	0.503656	0.81015
BCL2L1	598	Deguelin	0.0501232	-0.180997	0.324407	-0.557931	0.576892	0.851548
BCL2L11	10018	Deguelin	0.0501232	-0.630157	0.417721	-1.50856	0.131412	0.692591
BCL2L13	23786	Deguelin	0.0501232	-0.604878	0.436293	-1.3864	0.165623	0.693687
BCL2L2	599	Deguelin	0.0501232	-0.843939	0.578733	-1.45825	0.144771	0.692591
BCL3	602	Deguelin	0.0501232	-0.539918	1.02568	-0.526401	0.598609	0.862807
BCL7B	9275	Deguelin	0.0501232	-0.817236	0.683691	-1.19533	0.231958	0.693687
BDH1	622	Deguelin	0.0501232	0.929263	1.16199	0.799715	0.423876	0.768263
BDNF	627	Deguelin	0.0501232	0.0400275	1.27829	0.0313133	0.97502	0.989712
BECN1	8678	Deguelin	0.0501232	0.0113839	0.502783	0.0226417	0.981936	0.99371
BEX3	27018	Deguelin	0.0501232	0.518716	0.230302	2.25233	0.0243017	0.573591
BID	637	Deguelin	0.0501232	0.0105662	0.221306	0.0477446	0.96192	0.984053
BIRC2	329	Deguelin	0.0501232	-0.301526	0.324175	-0.930133	0.352302	0.735321
BIRC5	332	Deguelin	0.0501232	1.54293	0.590608	2.61244	0.00898989	0.497939
BIRC6	57448	Deguelin	0.0501232	-0.448652	0.32605	-1.37602	0.168815	0.693687
BLCAP	10904	Deguelin	0.0501232	-0.405199	1.01863	-0.397789	0.690786	0.897003
BLMH	642	Deguelin	0.0501232	0.36722	0.543786	0.675302	0.499484	0.806689
BLOC1S2	282991	Deguelin	0.0501232	0.928416	0.599911	1.54759	0.121721	0.679132
BLVRA	644	Deguelin	0.0501232	0.758323	0.588106	1.28943	0.197248	0.693687
BLVRB	645	Deguelin	0.0501232	-0.104984	1.47704	-0.0710773	0.943336	0.979466
BMF	90427	Deguelin	0.0501232	-0.126265	0.257069	-0.491173	0.623304	0.879191
BNIP3L	665	Deguelin	0.0501232	-0.271538	0.454434	-0.597531	0.550153	0.836959
BPHL	670	Deguelin	0.0501232	0.129637	0.203882	0.635844	0.524878	0.822565
BRCA1	672	Deguelin	0.0501232	0.410138	0.992293	0.413324	0.679369	0.892714
BRD2	6046	Deguelin	0.0501232	0.497412	0.522913	0.951234	0.341485	0.733015
BRD3	8019	Deguelin	0.0501232	-0.659907	0.49448	-1.33455	0.182025	0.693687
BRIP1	64979	Deguelin	0.0501232	0.263531	0.575731	0.457733	0.647144	0.890775
BRMS1L	84312	Deguelin	0.0501232	-0.491736	0.394732	-1.24575	0.212857	0.693687
BRPF3	27154	Deguelin	0.0501232	-0.991257	0.720016	-1.37672	0.1686	0.693687
BSCL2	26580	Deguelin	0.0501232	-0.440386	0.441218	-0.998114	0.318224	0.726793
BTG2	7832	Deguelin	0.0501232	-0.195456	0.335141	-0.583204	0.559756	0.841599
BTG3	10950	Deguelin	0.0501232	0.337759	0.430127	0.785255	0.432304	0.772204
BTK	695	Deguelin	0.0501232	-0.917383	1.35558	-0.676744	0.498568	0.806689
BTN3A2	11118	Deguelin	0.0501232	0.455633	0.462344	0.985483	0.324387	0.726793
BUB1	699	Deguelin	0.0501232	0.706978	0.840835	0.840805	0.400457	0.755972
BUB1B	701	Deguelin	0.0501232	1.00892	1.00081	1.00811	0.313404	0.726793
BZW1	9689	Deguelin	0.0501232	-0.279823	0.251616	-1.1121	0.266094	0.699922
BZW2	28969	Deguelin	0.0501232	0.572119	0.413475	1.38368	0.166455	0.693687
C16orf72	29035	Deguelin	0.0501232	0.249017	0.366881	0.678739	0.497303	0.806689
C1D	10438	Deguelin	0.0501232	0.0377515	0.502353	0.0751494	0.940096	0.978845
C1orf112	55732	Deguelin	0.0501232	-0.515222	0.320354	-1.60829	0.107771	0.679132
C1orf131	128061	Deguelin	0.0501232	0.0784373	0.257885	0.304156	0.761009	0.921432
C1orf162	128346	Deguelin	0.0501232	-0.506226	1.22264	-0.414044	0.678842	0.892714
C1QB	713	Deguelin	0.0501232	-1.24969	1.29853	-0.962388	0.335855	0.73225
C1QBP	708	Deguelin	0.0501232	0.0927632	0.250933	0.369673	0.711626	0.904765
C1S	716	Deguelin	0.0501232	-1.37069	0.876607	-1.56363	0.117904	0.679132
C2CD2	25966	Deguelin	0.0501232	0.074278	0.657524	0.112966	0.910057	0.97356
C2CD2L	9854	Deguelin	0.0501232	0.207512	1.6931	0.122564	0.902453	0.97267
C2CD5	9847	Deguelin	0.0501232	-0.557787	0.280009	-1.99203	0.0463674	0.644217
C5	727	Deguelin	0.0501232	0.523594	0.699349	0.748688	0.454045	0.779315
C6orf62	81688	Deguelin	0.0501232	0.186731	0.327057	0.570944	0.568038	0.845213
C9orf24	84688	Deguelin	0.0501232	0.0704404	1.53714	0.0458256	0.963449	0.984078
C9orf3	84909	Deguelin	0.0501232	-0.614461	0.34939	-1.75867	0.0786344	0.644274
CA2	760	Deguelin	0.0501232	-1.53908	1.92793	-0.798308	0.424692	0.768263
CAB39	51719	Deguelin	0.0501232	0.446156	0.488612	0.913109	0.361185	0.741448
CACNA1A	773	Deguelin	0.0501232	-0.437489	0.813681	-0.537666	0.590807	0.861062
CACNA1B	774	Deguelin	0.0501232	-1.07914	1.69319	-0.637343	0.523901	0.822565
CALCOCO1	57658	Deguelin	0.0501232	-0.883058	0.665825	-1.32626	0.184753	0.693687
CALM1	801	Deguelin	0.0501232	-0.127321	0.28651	-0.444384	0.656765	0.89261
CALM3	808	Deguelin	0.0501232	-0.255177	0.787839	-0.323895	0.746017	0.918369
CALR	811	Deguelin	0.0501232	-0.674027	0.359246	-1.87623	0.060624	0.644274
CALU	813	Deguelin	0.0501232	-0.516514	0.413853	-1.24806	0.212009	0.693687
CAMK2B	816	Deguelin	0.0501232	-0.266637	0.306605	-0.869645	0.384494	0.752483
CAMSAP2	23271	Deguelin	0.0501232	-0.060604	0.276791	-0.218952	0.826688	0.949729
CANT1	124583	Deguelin	0.0501232	0.0949189	0.349702	0.271428	0.786062	0.927413
CANX	821	Deguelin	0.0501232	0.555814	0.820628	0.677303	0.498214	0.806689
CAPN1	823	Deguelin	0.0501232	-0.848626	0.637591	-1.33099	0.183193	0.693687
CAPS	828	Deguelin	0.0501232	-0.93529	0.99499	-0.94	0.347218	0.733015
CARD8	22900	Deguelin	0.0501232	-3.82211	1.37841	-2.77283	0.00555708	0.424255
CARMIL1	55604	Deguelin	0.0501232	-0.38224	0.352948	-1.08299	0.278812	0.70124
CARS	833	Deguelin	0.0501232	-0.293163	0.332288	-0.882257	0.377638	0.747933
CASC3	22794	Deguelin	0.0501232	0.994064	0.779127	1.27587	0.202002	0.693687
CASK	8573	Deguelin	0.0501232	0.339053	0.526127	0.644432	0.519295	0.820095
CASP2	835	Deguelin	0.0501232	0.229263	0.287195	0.798283	0.424706	0.768263
CASP3	836	Deguelin	0.0501232	0.411288	0.480098	0.856675	0.391625	0.754567
CASP7	840	Deguelin	0.0501232	-0.415624	1.14528	-0.362901	0.716679	0.905729
CASP9	842	Deguelin	0.0501232	0.265568	0.402208	0.660274	0.509078	0.812823
CAST	831	Deguelin	0.0501232	-0.0141336	0.409665	-0.0345002	0.972478	0.988938
CAT	847	Deguelin	0.0501232	0.0698025	0.313178	0.222885	0.823625	0.947356
CB		Deguelin	0.0501232	-0.798662	0.622296	-1.28341	0.199348	0.693687
CBLB	868	Deguelin	0.0501232	-0.163237	0.234145	-0.697162	0.485701	0.799784
CBR1	873	Deguelin	0.0501232	0.0716088	0.208343	0.343707	0.731067	0.91398
CBWD1	55871	Deguelin	0.0501232	0.0333647	0.183685	0.181641	0.855864	0.962847
CBWD3	220869	Deguelin	0.0501232	0.154354	1.2774	0.120835	0.903822	0.97267
CBWD5	220869	Deguelin	0.0501232	-0.87971	0.520638	-1.68968	0.0910901	0.668789
CBWD6	644019	Deguelin	0.0501232	-0.167184	0.330494	-0.50586	0.612955	0.87407
CBX4	8535	Deguelin	0.0501232	-0.355801	0.293666	-1.21158	0.225671	0.693687
CCDC85B	11007	Deguelin	0.0501232	0.0308753	0.420398	0.0734432	0.941453	0.979113
CCDC86	79080	Deguelin	0.0501232	-1.0873	0.865262	-1.25662	0.208892	0.693687
CCDC92	80212	Deguelin	0.0501232	-0.639093	0.532277	-1.20068	0.229876	0.693687
CCL2	6347	Deguelin	0.0501232	0.235337	1.20728	0.194932	0.845446	0.955965
CCNA1	8900	Deguelin	0.0501232	-2.20259	1.77466	-1.24113	0.214557	0.693687
CCNA2	890	Deguelin	0.0501232	1.27987	0.923319	1.38616	0.165699	0.693687
CCNB1	891	Deguelin	0.0501232	1.34314	0.448059	2.99768	0.00272044	0.403169
CCNB2	9133	Deguelin	0.0501232	1.67791	0.575447	2.91584	0.00354731	0.421023
CCNC	892	Deguelin	0.0501232	1.21369	0.772119	1.57189	0.115976	0.679132
CCND1	595	Deguelin	0.0501232	0.17614	0.858008	0.205289	0.837346	0.953282
CCND2	894	Deguelin	0.0501232	0.902755	1.07428	0.840332	0.400722	0.755972
CCND3	896	Deguelin	0.0501232	-0.730237	0.78762	-0.927143	0.353852	0.735815
CCNE2	9134	Deguelin	0.0501232	-0.00860952	0.362624	-0.0237423	0.981058	0.99371
CCNF	899	Deguelin	0.0501232	-0.320866	0.485058	-0.661501	0.508291	0.812823
CCNG1	900	Deguelin	0.0501232	0.847782	0.407577	2.08005	0.0375206	0.639993
CCNG2	901	Deguelin	0.0501232	-0.356309	0.647413	-0.550358	0.582074	0.854093
CCNH	902	Deguelin	0.0501232	0.21953	0.254444	0.862784	0.388256	0.754567
CCP110	9738	Deguelin	0.0501232	0.0161981	0.257109	0.0630007	0.949766	0.981557
CCT5	22948	Deguelin	0.0501232	-0.137213	0.232969	-0.588976	0.555878	0.840052
CCT6A	908	Deguelin	0.0501232	0.0368474	0.171282	0.215128	0.829668	0.951678
CCT7	10574	Deguelin	0.0501232	0.216674	0.150568	1.43905	0.150137	0.693687
CD19	930	Deguelin	0.0501232	-0.118884	1.28041	-0.0928486	0.926024	0.974231
CD24	100133941	Deguelin	0.0501232	-0.320542	0.444392	-0.721305	0.470722	0.790029
CD320	51293	Deguelin	0.0501232	0.120275	0.234908	0.512008	0.608645	0.871121
CD55	1604	Deguelin	0.0501232	-0.235496	0.200348	-1.17543	0.239822	0.696042
CD58	965	Deguelin	0.0501232	0.449888	0.360727	1.24717	0.212335	0.693687
CD74	972	Deguelin	0.0501232	-0.800467	1.74078	-0.459833	0.645636	0.889801
CDC16	8881	Deguelin	0.0501232	0.0514778	0.185975	0.2768	0.781933	0.927413
CDC20	991	Deguelin	0.0501232	0.416885	0.656523	0.63499	0.525435	0.822565
CDC25A	993	Deguelin	0.0501232	-0.0886077	0.570613	-0.155285	0.876597	0.968235
CDC25B	994	Deguelin	0.0501232	0.896027	1.01174	0.885631	0.375816	0.747421
CDC26	246184	Deguelin	0.0501232	0.770107	0.481818	1.59834	0.109968	0.679132
CDC42	998	Deguelin	0.0501232	0.728364	0.420204	1.73336	0.083032	0.648707
CDC45	8318	Deguelin	0.0501232	-0.760839	0.538395	-1.41316	0.157608	0.693687
CDC6	990	Deguelin	0.0501232	0.328178	0.388932	0.843791	0.398786	0.755972
CDC7	8317	Deguelin	0.0501232	0.625248	0.798824	0.78271	0.433797	0.772204
CDCA3	83461	Deguelin	0.0501232	0.159308	0.418434	0.380725	0.703407	0.900734
CDCA4	55038	Deguelin	0.0501232	-0.296047	0.606355	-0.48824	0.62538	0.88076
CDCA5	113130	Deguelin	0.0501232	0.517342	0.737527	0.701455	0.483019	0.796552
CDCA7	83879	Deguelin	0.0501232	0.68771	1.65944	0.414422	0.678565	0.892714
CDCA8	55143	Deguelin	0.0501232	1.84308	1.19152	1.54683	0.121904	0.679132
CDH10	1008	Deguelin	0.0501232	-1.00247	0.781275	-1.28312	0.199449	0.693687
CDH11	1009	Deguelin	0.0501232	-0.790907	0.562753	-1.40543	0.159895	0.693687
CDH2	1000	Deguelin	0.0501232	-0.779358	0.579712	-1.34439	0.178823	0.693687
CDH5	1003	Deguelin	0.0501232	0.351957	1.64972	0.213343	0.83106	0.952175
CDH7	1005	Deguelin	0.0501232	0.481715	1.41064	0.341488	0.732736	0.91398
CDK1	983	Deguelin	0.0501232	1.15476	0.483057	2.39052	0.0168243	0.542097
CDK13	8621	Deguelin	0.0501232	0.536029	1.03342	0.518692	0.603975	0.866777
CDK19	23097	Deguelin	0.0501232	-0.574968	0.291846	-1.97011	0.0488257	0.644274
CDK2	1017	Deguelin	0.0501232	0.895072	0.463542	1.93094	0.0534904	0.644274
CDK4	1019	Deguelin	0.0501232	-0.431993	0.435302	-0.992399	0.321003	0.726793
CDK5	1020	Deguelin	0.0501232	0.517781	0.324177	1.59722	0.110217	0.679132
CDK5R1	8851	Deguelin	0.0501232	-0.899771	0.783365	-1.1486	0.250722	0.696042
CDK6	1021	Deguelin	0.0501232	0.0128679	0.224357	0.0573548	0.954263	0.983461
CDK7	1022	Deguelin	0.0501232	-0.215431	0.21664	-0.994422	0.320018	0.726793
CDKN1A	1026	Deguelin	0.0501232	-0.566911	1.16519	-0.486541	0.626584	0.881242
CDKN1B	1027	Deguelin	0.0501232	0.0684408	0.216617	0.315954	0.752038	0.921432
CDKN3	1033	Deguelin	0.0501232	1.95773	0.521923	3.75099	0.000176139	0.100585
CDT1	81620	Deguelin	0.0501232	0.162463	0.416647	0.38993	0.696588	0.897477
CEBPA	1050	Deguelin	0.0501232	-1.99049	1.04661	-1.90185	0.057191	0.644274
CEBPB	1051	Deguelin	0.0501232	-1.38912	0.913064	-1.52139	0.128163	0.692313
CEBPD	1052	Deguelin	0.0501232	0.977615	0.986484	0.991009	0.321681	0.726793
CEBPZ	1649	Deguelin	0.0501232	0.119162	0.191602	0.621924	0.533992	0.830731
CEL	1056	Deguelin	0.0501232	-0.988745	0.92595	-1.06782	0.285604	0.709732
CENPA	1058	Deguelin	0.0501232	-1.63444	2.0286	-0.805702	0.420414	0.766679
CENPE	1062	Deguelin	0.0501232	0.859818	1.48188	0.580222	0.561765	0.841599
CENPF	1063	Deguelin	0.0501232	0.743546	0.510019	1.45788	0.144874	0.692591
CENPH	64946	Deguelin	0.0501232	0.094333	0.315675	0.29883	0.76507	0.921816
CENPK	64105	Deguelin	0.0501232	-0.403677	0.336083	-1.20112	0.229703	0.693687
CENPU	79682	Deguelin	0.0501232	0.0950363	0.182352	0.521169	0.602249	0.864858
CENPW	387103	Deguelin	0.0501232	0.160282	0.282151	0.568072	0.569986	0.846584
CEP55	55165	Deguelin	0.0501232	0.879959	0.412273	2.13441	0.0328091	0.602766
CEP57	9702	Deguelin	0.0501232	-0.535676	0.552174	-0.970121	0.331986	0.73225
CES1	1066	Deguelin	0.0501232	0.838782	1.93625	0.433199	0.66487	0.89261
CES2	1066	Deguelin	0.0501232	-0.925907	0.618091	-1.49801	0.13413	0.692591
CETN3	1070	Deguelin	0.0501232	0.481311	0.283511	1.69768	0.0895682	0.6637
CFL2	1073	Deguelin	0.0501232	-0.3779	0.310262	-1.21801	0.223222	0.693687
CGRRF1	10668	Deguelin	0.0501232	1.80927	1.29826	1.39361	0.163434	0.693687
CHAC1	79094	Deguelin	0.0501232	-0.975603	1.01053	-0.965437	0.334326	0.73225
CHAC2	494143	Deguelin	0.0501232	0.6251	0.331611	1.88504	0.0594241	0.644274
CHAT	1103	Deguelin	0.0501232	-0.113333	1.26306	-0.0897285	0.928503	0.974534
CHEK1	1111	Deguelin	0.0501232	0.064136	0.213803	0.299977	0.764195	0.921432
CHEK2	11200	Deguelin	0.0501232	-2.11575	0.933782	-2.26579	0.0234642	0.573591
CHERP	10523	Deguelin	0.0501232	-0.144255	0.367915	-0.392087	0.694994	0.897196
CHIC2	26511	Deguelin	0.0501232	0.104446	0.293583	0.355762	0.722019	0.908938
CHKA	1119	Deguelin	0.0501232	0.170273	0.264938	0.642689	0.520426	0.820502
CHMP2B	25978	Deguelin	0.0501232	0.201496	0.693151	0.290695	0.771285	0.925791
CHMP4A	29082	Deguelin	0.0501232	-0.542473	0.578454	-0.937798	0.348348	0.733138
CHMP4C	92421	Deguelin	0.0501232	-0.172662	1.40773	-0.122652	0.902382	0.97267
CHMP6	79643	Deguelin	0.0501232	-0.725663	0.641877	-1.13053	0.258252	0.696592
CHN1	1123	Deguelin	0.0501232	0.329705	0.36438	0.904839	0.365551	0.74261
CHP1	11261	Deguelin	0.0501232	-0.2211	0.377417	-0.585823	0.557994	0.841599
CHRNA4	1137	Deguelin	0.0501232	-0.411649	0.755075	-0.545177	0.585632	0.857615
CHRNB2	1141	Deguelin	0.0501232	-0.474539	0.410496	-1.15601	0.247676	0.696042
CHST11	50515	Deguelin	0.0501232	-0.272727	0.379719	-0.718235	0.472613	0.790627
CHUK	1147	Deguelin	0.0501232	0.738517	0.668327	1.10502	0.269149	0.699922
CIAPIN1	57019	Deguelin	0.0501232	0.479231	0.340236	1.40852	0.158976	0.693687
CIB1	10519	Deguelin	0.0501232	1.7285	0.547219	3.15871	0.00158471	0.270985
CIRBP	1153	Deguelin	0.0501232	0.00845799	0.598096	0.0141415	0.988717	0.994983
CISD1	55847	Deguelin	0.0501232	1.10216	0.459234	2.4	0.0163949	0.542097
CIT	11113	Deguelin	0.0501232	-0.19733	0.942847	-0.209292	0.834221	0.953282
CITED2	10370	Deguelin	0.0501232	-0.628511	0.79197	-0.793605	0.427425	0.770597
CKS1B	1163	Deguelin	0.0501232	1.1552	0.416096	2.77627	0.00549863	0.424255
CKS2	1164	Deguelin	0.0501232	1.1574	0.430378	2.68926	0.00716116	0.454836
CLDN5	7122	Deguelin	0.0501232	0.221261	0.528328	0.418795	0.675366	0.89261
CLEC4A	50856	Deguelin	0.0501232	-0.0566974	0.972551	-0.0582976	0.953512	0.983143
CLEC7A	64581	Deguelin	0.0501232	-0.44851	1.91733	-0.233924	0.815044	0.944388
CLIC4	25932	Deguelin	0.0501232	-0.0413718	0.157737	-0.262283	0.793103	0.930664
CLK1	1195	Deguelin	0.0501232	0.793858	0.614424	1.29204	0.196345	0.693687
CLK2	1196	Deguelin	0.0501232	-0.410352	0.307881	-1.33283	0.182589	0.693687
CLPX	10845	Deguelin	0.0501232	0.70119	0.476761	1.47074	0.141362	0.692591
CLSTN1	22883	Deguelin	0.0501232	-0.390714	0.336203	-1.16214	0.24518	0.696042
CLTB	1212	Deguelin	0.0501232	-0.368831	0.481176	-0.76652	0.443367	0.77232
CLTC	1213	Deguelin	0.0501232	0.231301	0.392056	0.58997	0.555211	0.840052
CLU	1191	Deguelin	0.0501232	-0.836581	0.819702	-1.02059	0.307448	0.723724
CMPK2	129607	Deguelin	0.0501232	0.573434	1.51617	0.378211	0.705274	0.901184
CMSS1	84319	Deguelin	0.0501232	0.660747	0.46444	1.42268	0.15483	0.693687
CNDP2	55748	Deguelin	0.0501232	-2.12451	1.76365	-1.20461	0.228354	0.693687
CNKSR3	154043	Deguelin	0.0501232	-0.550025	0.485677	-1.13249	0.257429	0.696592
CNN1	1264	Deguelin	0.0501232	0.785437	1.74634	0.449763	0.652881	0.89261
CNN3	1266	Deguelin	0.0501232	0.0426761	0.156108	0.273375	0.784565	0.927413
CNOT4	4850	Deguelin	0.0501232	-0.310711	0.220745	-1.40756	0.159261	0.693687
CNPY2	10330	Deguelin	0.0501232	0.985994	1.02799	0.959152	0.337482	0.73225
CNPY3	10695	Deguelin	0.0501232	0.172032	0.21129	0.814198	0.415532	0.762151
CNTN1	1272	Deguelin	0.0501232	-0.571013	0.609607	-0.93669	0.348918	0.733138
COA6	388753	Deguelin	0.0501232	1.1965	0.58865	2.03261	0.0420917	0.644217
COASY	80347	Deguelin	0.0501232	0.595327	0.580699	1.02519	0.305274	0.723724
COG2	22796	Deguelin	0.0501232	-0.217685	0.230577	-0.944087	0.345125	0.733015
COG4	25839	Deguelin	0.0501232	-0.300494	0.228044	-1.3177	0.187602	0.693687
COG7	91949	Deguelin	0.0501232	-3.09894	1.95802	-1.58269	0.113492	0.679132
COIL	8161	Deguelin	0.0501232	-0.0626874	0.246437	-0.254375	0.799206	0.934579
COL11A1	1301	Deguelin	0.0501232	-0.144392	1.26492	-0.114151	0.909118	0.973492
COL16A1	1307	Deguelin	0.0501232	1.16037	0.318686	3.64109	0.000271485	0.100585
COL1A1	1277	Deguelin	0.0501232	0.311159	0.694103	0.448289	0.653945	0.89261
COL1A2	1278	Deguelin	0.0501232	0.297339	1.05878	0.280832	0.778839	0.926127
COL2A1	1280	Deguelin	0.0501232	-1.3633	1.12857	-1.20799	0.227052	0.693687
COL4A1	1282	Deguelin	0.0501232	-0.136263	0.871363	-0.156379	0.875735	0.968235
COL4A2	1284	Deguelin	0.0501232	0.901592	0.781191	1.15413	0.248449	0.696042
COL4A3BP	10087	Deguelin	0.0501232	-0.12311	0.300039	-0.410313	0.681577	0.892714
COL5A1	1289	Deguelin	0.0501232	-1.05314	0.73552	-1.43184	0.15219	0.693687
COL5A2	1290	Deguelin	0.0501232	0.317092	1.85591	0.170855	0.864338	0.965097
COL6A3	1293	Deguelin	0.0501232	-1.35837	1.37705	-0.986432	0.323921	0.726793
COMT	1312	Deguelin	0.0501232	0.385667	0.218561	1.76457	0.0776356	0.644274
COPA	1314	Deguelin	0.0501232	-0.330736	0.406102	-0.814416	0.415406	0.762151
COPB2	9276	Deguelin	0.0501232	0.0395862	0.382468	0.103502	0.917565	0.974026
COPS5	10987	Deguelin	0.0501232	-0.242912	0.323422	-0.751069	0.452611	0.777553
COPS7A	50813	Deguelin	0.0501232	-1.31362	0.831707	-1.57943	0.114238	0.679132
COPZ1	22818	Deguelin	0.0501232	0.410618	0.288986	1.42089	0.155347	0.693687
COQ5	84274	Deguelin	0.0501232	0.449739	0.33834	1.32925	0.183765	0.693687
CORO1A	11151	Deguelin	0.0501232	-0.50603	0.636103	-0.795516	0.426313	0.769857
COX6B1	1340	Deguelin	0.0501232	1.64802	0.64225	2.566	0.0102877	0.519765
COX8A	1351	Deguelin	0.0501232	1.02266	0.490293	2.08581	0.036996	0.639993
CPNE3	8895	Deguelin	0.0501232	0.0433802	0.155708	0.278599	0.780553	0.926906
CPOX	1371	Deguelin	0.0501232	0.377342	0.460723	0.819021	0.412775	0.760861
CPS1	1373	Deguelin	0.0501232	0.206608	0.615049	0.335921	0.73693	0.915193
CPSF4	10898	Deguelin	0.0501232	-0.237283	0.250249	-0.948188	0.343034	0.733015
CRABP2	1382	Deguelin	0.0501232	0.157322	1.12781	0.139494	0.88906	0.969624
CREB1	1385	Deguelin	0.0501232	-0.399212	0.316872	-1.25985	0.207723	0.693687
CREBBP	1387	Deguelin	0.0501232	-1.14211	0.650264	-1.75638	0.0790231	0.644274
CREBRF	153222	Deguelin	0.0501232	-0.519569	0.378448	-1.37289	0.169785	0.693687
CREG1	8804	Deguelin	0.0501232	0.613566	0.456276	1.34473	0.178714	0.693687
CRELD2	79174	Deguelin	0.0501232	-0.00920406	0.433394	-0.0212372	0.983056	0.99371
CREM	1390	Deguelin	0.0501232	0.985863	0.564098	1.74768	0.0805191	0.644274
CRIM1	51232	Deguelin	0.0501232	-0.503802	0.378668	-1.33046	0.183367	0.693687
CRISP3	10321	Deguelin	0.0501232	-0.652998	1.48833	-0.438745	0.660846	0.89261
CRK	1398	Deguelin	0.0501232	-0.979969	0.568777	-1.72294	0.0848991	0.652372
CRKL	1399	Deguelin	0.0501232	0.168379	0.290523	0.579574	0.562202	0.841599
CRTAP	10491	Deguelin	0.0501232	0.165568	0.152797	1.08358	0.278551	0.70124
CRY1	1407	Deguelin	0.0501232	0.053668	0.177039	0.303142	0.761782	0.921432
CRYZ	1429	Deguelin	0.0501232	1.36314	0.653505	2.08589	0.0369885	0.639993
CS	1431	Deguelin	0.0501232	-0.172149	0.417666	-0.412169	0.680215	0.892714
CSK	1445	Deguelin	0.0501232	-0.471133	1.38291	-0.340682	0.733343	0.91398
CSNK1A1	1452	Deguelin	0.0501232	-0.00145867	0.316783	-0.00460464	0.996326	0.998122
CSNK1D	1453	Deguelin	0.0501232	-0.480998	0.343521	-1.4002	0.161454	0.693687
CSNK1E	1454	Deguelin	0.0501232	-0.293996	0.96453	-0.304807	0.760513	0.921432
CSNK2A2	1459	Deguelin	0.0501232	0.0841426	0.329197	0.2556	0.79826	0.934051
CSRNP1	64651	Deguelin	0.0501232	-0.0927491	0.366376	-0.253153	0.80015	0.93515
CTCF	10664	Deguelin	0.0501232	-0.509113	0.623016	-0.817175	0.413829	0.761302
CTGF	1490	Deguelin	0.0501232	-2.13844	1.29541	-1.65079	0.0987823	0.679132
CTH	1491	Deguelin	0.0501232	0.270302	0.658885	0.410241	0.681629	0.892714
CTHRC1	115908	Deguelin	0.0501232	-0.317116	0.975853	-0.324963	0.745209	0.918293
CTNNAL1	8727	Deguelin	0.0501232	0.462915	0.439776	1.05261	0.292518	0.716185
CTNNB1	1499	Deguelin	0.0501232	0.121355	0.254725	0.476416	0.633778	0.884639
CTNND1	1500	Deguelin	0.0501232	-0.768202	0.570911	-1.34557	0.17844	0.693687
CTPS1	1503	Deguelin	0.0501232	-0.070955	0.178549	-0.397397	0.691075	0.897003
CTSB	1508	Deguelin	0.0501232	0.134235	0.193233	0.694678	0.487257	0.79998
CTSD	1509	Deguelin	0.0501232	0.122351	0.40128	0.304901	0.760441	0.921432
CTSL	1514	Deguelin	0.0501232	-0.27193	0.830403	-0.327468	0.743314	0.917483
CTSS	1520	Deguelin	0.0501232	-0.697994	0.580396	-1.20262	0.229124	0.693687
CTTN	2017	Deguelin	0.0501232	-0.461997	0.284228	-1.62545	0.104067	0.679132
CTTNBP2	83992	Deguelin	0.0501232	0.430523	0.655989	0.656295	0.511634	0.814692
CXCL12	6387	Deguelin	0.0501232	-1.33228	1.52216	-0.875252	0.381437	0.750384
CXCL5	6374	Deguelin	0.0501232	-1.0979	1.30547	-0.841003	0.400347	0.755972
CXCR4	7852	Deguelin	0.0501232	0.00658819	0.33255	0.0198111	0.984194	0.99371
CXorf56	63932	Deguelin	0.0501232	0.523935	1.53219	0.341953	0.732387	0.91398
CYB561	1534	Deguelin	0.0501232	-0.438432	0.945082	-0.463909	0.642713	0.887348
CYBRD1	79901	Deguelin	0.0501232	0.780273	1.13118	0.689787	0.490328	0.802651
CYC1	1537	Deguelin	0.0501232	-0.234532	0.56183	-0.417444	0.676354	0.89261
CYCS	54205	Deguelin	0.0501232	-0.263803	0.311809	-0.846038	0.397531	0.755972
CYP11B2	1585	Deguelin	0.0501232	-0.437628	1.55587	-0.281275	0.778499	0.926127
CYP26B1	56603	Deguelin	0.0501232	-1.18698	0.791965	-1.49878	0.133931	0.692591
CYP2C19	1557	Deguelin	0.0501232	-0.662995	0.525035	-1.26276	0.206674	0.693687
CYP2C9	1559	Deguelin	0.0501232	-2.04094	1.37099	-1.48866	0.136576	0.692591
CYP2D6	1564	Deguelin	0.0501232	-1.17546	0.895136	-1.31316	0.189129	0.693687
CYP2E1	1571	Deguelin	0.0501232	0.503641	1.37694	0.365769	0.714538	0.905045
CYP39A1	51302	Deguelin	0.0501232	-0.218337	1.02304	-0.213419	0.831	0.952175
CYP51A1	1595	Deguelin	0.0501232	0.193609	0.230464	0.840085	0.400861	0.755972
CYTH1	9267	Deguelin	0.0501232	1.11435	1.43925	0.77426	0.438777	0.772204
DAAM1	23002	Deguelin	0.0501232	-0.577285	0.313703	-1.84023	0.065735	0.644274
DACH1	1602	Deguelin	0.0501232	0.0225352	0.381186	0.0591186	0.952858	0.982925
DAD1	1603	Deguelin	0.0501232	1.46412	0.710893	2.05955	0.0394418	0.639993
DAG1	1605	Deguelin	0.0501232	0.183158	0.263444	0.695243	0.486903	0.79998
DAPK1	1612	Deguelin	0.0501232	-0.472871	0.380173	-1.24383	0.213562	0.693687
DAXX	1616	Deguelin	0.0501232	-0.422673	0.333148	-1.26873	0.204539	0.693687
DBF4	10926	Deguelin	0.0501232	0.297293	0.182238	1.63135	0.102817	0.679132
DBNDD2	55861	Deguelin	0.0501232	-0.84063	0.672025	-1.25089	0.210974	0.693687
DCC	1630	Deguelin	0.0501232	-1.65148	1.44043	-1.14652	0.251581	0.696042
DCK	1633	Deguelin	0.0501232	-0.11334	0.48043	-0.235913	0.8135	0.943847
DCP1B	196513	Deguelin	0.0501232	0.107394	1.14681	0.093646	0.92539	0.974026
DCTD	1635	Deguelin	0.0501232	0.255237	0.173042	1.475	0.140213	0.692591
DCTN6	10671	Deguelin	0.0501232	0.167728	0.244677	0.68551	0.493022	0.805282
DCUN1D4	23142	Deguelin	0.0501232	0.692099	0.534201	1.29558	0.195121	0.693687
DCX	1641	Deguelin	0.0501232	-0.68221	0.528212	-1.29155	0.196515	0.693687
DDB2	1643	Deguelin	0.0501232	-0.144316	0.81291	-0.177531	0.859092	0.964671
DDC	1644	Deguelin	0.0501232	-0.680405	0.95326	-0.713766	0.475372	0.792901
DDIAS	220042	Deguelin	0.0501232	3.20276	1.83334	1.74695	0.0806455	0.644274
DDIT3	1649	Deguelin	0.0501232	-0.720067	0.401571	-1.79313	0.0729527	0.644274
DDIT4	54541	Deguelin	0.0501232	1.0638	1.17239	0.907375	0.364209	0.741448
DDR1	780	Deguelin	0.0501232	-0.75857	0.423907	-1.78947	0.0735386	0.644274
DDR2	4921	Deguelin	0.0501232	-1.56302	2.14761	-0.727795	0.466739	0.788085
DDX10	1662	Deguelin	0.0501232	-0.379888	0.291938	-1.30126	0.193168	0.693687
DDX42	11325	Deguelin	0.0501232	-0.555064	0.911117	-0.609213	0.542384	0.833414
DDX60	55601	Deguelin	0.0501232	0.0324094	0.587173	0.0551956	0.955983	0.983486
DECR1	1666	Deguelin	0.0501232	1.2058	0.765236	1.57572	0.11509	0.679132
DEK	7913	Deguelin	0.0501232	0.235857	0.191106	1.23417	0.217139	0.693687
DENND2D	79961	Deguelin	0.0501232	-1.31349	1.52196	-0.863025	0.388124	0.754567
DENND3	22898	Deguelin	0.0501232	-0.447339	0.826386	-0.54132	0.588287	0.85945
DEPDC1	55635	Deguelin	0.0501232	-0.498516	0.551681	-0.903631	0.366191	0.74261
DEPDC1B	55789	Deguelin	0.0501232	0.545995	0.233139	2.34193	0.0191842	0.546748
DERA	51071	Deguelin	0.0501232	0.463829	0.452318	1.02545	0.305151	0.723724
DFFA	1676	Deguelin	0.0501232	0.435122	0.679697	0.640171	0.522062	0.821333
DFFB	1677	Deguelin	0.0501232	-0.672739	0.533523	-1.26094	0.207331	0.693687
DHCR7	1717	Deguelin	0.0501232	-0.556225	0.922219	-0.603138	0.546417	0.833414
DHDDS	79947	Deguelin	0.0501232	-0.379199	0.238629	-1.58907	0.112044	0.679132
DHFR	1719	Deguelin	0.0501232	-0.0528536	0.342724	-0.154216	0.877439	0.968294
DHRS7	51635	Deguelin	0.0501232	0.724273	0.51097	1.41745	0.156352	0.693687
DHX15	1665	Deguelin	0.0501232	0.415293	0.383024	1.08425	0.278254	0.70124
DHX29	54505	Deguelin	0.0501232	-0.231085	0.5184	-0.445767	0.655766	0.89261
DLAT	1737	Deguelin	0.0501232	0.130502	0.156724	0.832689	0.40502	0.756988
DLG4	1742	Deguelin	0.0501232	-0.456447	0.413068	-1.10502	0.269153	0.699922
DLGAP5	9787	Deguelin	0.0501232	1.25923	0.675209	1.86496	0.0621877	0.644274
DLL1	28514	Deguelin	0.0501232	-0.0694906	0.681916	-0.101905	0.918832	0.974026
DLL4	54567	Deguelin	0.0501232	-1.19208	0.801939	-1.4865	0.137147	0.692591
DLX5	1749	Deguelin	0.0501232	0.104895	1.95104	0.0537636	0.957124	0.983486
DMRTA1	63951	Deguelin	0.0501232	-0.797316	0.511811	-1.55783	0.119273	0.679132
DMTF1	9988	Deguelin	0.0501232	-0.0214879	0.490294	-0.0438265	0.965043	0.984078
DNA2	1763	Deguelin	0.0501232	0.674474	0.555856	1.2134	0.224978	0.693687
DNAJA3	9093	Deguelin	0.0501232	-0.366579	0.869483	-0.421606	0.673312	0.89261
DNAJB1	3337	Deguelin	0.0501232	1.32324	1.44192	0.917694	0.358779	0.739857
DNAJB14	79982	Deguelin	0.0501232	0.373439	0.415655	0.898435	0.368954	0.743671
DNAJB4	11080	Deguelin	0.0501232	-0.451585	0.570861	-0.791059	0.42891	0.771413
DNAJB6	10049	Deguelin	0.0501232	-0.0228824	0.210505	-0.108702	0.913439	0.973577
DNAJB9	4189	Deguelin	0.0501232	0.728525	0.602069	1.21004	0.226265	0.693687
DNAJC15	29103	Deguelin	0.0501232	1.18469	0.551798	2.14696	0.0317965	0.599013
DNM1	1759	Deguelin	0.0501232	-0.387473	0.216776	-1.78743	0.0738676	0.644274
DNM1L	10059	Deguelin	0.0501232	0.363869	0.455515	0.798808	0.424402	0.768263
DNMT1	1786	Deguelin	0.0501232	-1.27081	0.881506	-1.44164	0.149404	0.693687
DNMT3A	1788	Deguelin	0.0501232	0.044759	0.330954	0.135242	0.89242	0.969624
DNTTIP2	30836	Deguelin	0.0501232	-0.620713	0.424855	-1.461	0.144016	0.692591
DOCK2	1794	Deguelin	0.0501232	-2.05076	1.77572	-1.15489	0.248137	0.696042
DPH2	1802	Deguelin	0.0501232	-0.441117	1.07913	-0.40877	0.682708	0.892714
DPM2	8818	Deguelin	0.0501232	0.00575031	0.375981	0.0152941	0.987798	0.994959
DPP10	57628	Deguelin	0.0501232	0.45466	0.380676	1.19435	0.232342	0.693687
DPY30	84661	Deguelin	0.0501232	1.19499	0.619465	1.92906	0.0537228	0.644274
DRAP1	10589	Deguelin	0.0501232	1.06901	0.557857	1.91628	0.0553296	0.644274
DRD2	1813	Deguelin	0.0501232	-0.674935	0.42648	-1.58257	0.113519	0.679132
DSC3	1824	Deguelin	0.0501232	0.775377	1.47322	0.526313	0.598671	0.862807
DSG2	1829	Deguelin	0.0501232	0.704092	0.803306	0.876493	0.380762	0.750384
DSG3	1830	Deguelin	0.0501232	-1.51103	1.38808	-1.08857	0.276342	0.70124
DTL	10673	Deguelin	0.0501232	0.164699	0.346406	0.475451	0.634465	0.884639
DUSP1	1843	Deguelin	0.0501232	-0.265842	0.245343	-1.08355	0.278563	0.70124
DUSP11	8446	Deguelin	0.0501232	0.852461	0.654527	1.30241	0.192777	0.693687
DUSP14	11072	Deguelin	0.0501232	-0.317891	0.336786	-0.943897	0.345222	0.733015
DUSP22	56940	Deguelin	0.0501232	-0.0116149	0.225025	-0.0516158	0.958835	0.983696
DUSP3	1845	Deguelin	0.0501232	-0.108553	0.209919	-0.517116	0.605075	0.867795
DUSP4	1846	Deguelin	0.0501232	-0.563848	0.422598	-1.33424	0.182125	0.693687
DUSP6	1848	Deguelin	0.0501232	0.251866	0.916721	0.274747	0.783511	0.927413
DYNLL1	8655	Deguelin	0.0501232	1.15963	0.576158	2.01269	0.0441468	0.644217
DYNLT3	6990	Deguelin	0.0501232	0.576844	0.238822	2.41537	0.0157191	0.542097
DYRK3	8444	Deguelin	0.0501232	-0.0441654	0.273799	-0.161306	0.871852	0.966165
E2F1	1869	Deguelin	0.0501232	-0.113895	0.661214	-0.172251	0.86324	0.965097
E2F7	144455	Deguelin	0.0501232	0.399437	0.522698	0.764183	0.444758	0.77232
E2F8	79733	Deguelin	0.0501232	-0.183002	0.588575	-0.310924	0.755859	0.921432
EAPP	55837	Deguelin	0.0501232	0.70588	0.689201	1.0242	0.305741	0.723724
EBF1	1879	Deguelin	0.0501232	-0.468838	0.36856	-1.27208	0.203345	0.693687
EBF3	22924	Deguelin	0.0501232	-0.476313	0.331647	-1.43621	0.150944	0.693687
EBNA1BP2	10969	Deguelin	0.0501232	-0.160684	0.184727	-0.869845	0.384385	0.752483
EBP	2720	Deguelin	0.0501232	0.633791	0.515101	1.23042	0.218539	0.693687
ECD	7979	Deguelin	0.0501232	-0.233175	0.244505	-0.953662	0.340255	0.733015
ECH1	1891	Deguelin	0.0501232	0.859661	0.477869	1.79895	0.0720271	0.644274
ECI1	1632	Deguelin	0.0501232	-0.49231	0.493026	-0.998549	0.318013	0.726793
EDEM1	9695	Deguelin	0.0501232	-0.0581252	0.759012	-0.0765801	0.938958	0.978576
EEA1	8411	Deguelin	0.0501232	-0.152481	0.479161	-0.318224	0.750315	0.921432
EED	8726	Deguelin	0.0501232	0.584069	0.453572	1.28771	0.197847	0.693687
EEF1B2	1933	Deguelin	0.0501232	1.13855	0.518631	2.19529	0.0281427	0.573591
EEF1G	1937	Deguelin	0.0501232	-0.511236	0.500162	-1.02214	0.306714	0.723724
EEF2	1938	Deguelin	0.0501232	-0.188146	0.35278	-0.533323	0.59381	0.861062
EEF2K	29904	Deguelin	0.0501232	-0.750123	0.484091	-1.54955	0.121249	0.679132
EFCAB14	9813	Deguelin	0.0501232	0.116513	0.271523	0.42911	0.667843	0.89261
EFNA1	1942	Deguelin	0.0501232	-1.20102	0.849286	-1.41415	0.157317	0.693687
EGFR	1956	Deguelin	0.0501232	1.19215	1.34121	0.888859	0.374079	0.747149
EGR1	1958	Deguelin	0.0501232	-1.09359	1.03609	-1.0555	0.291197	0.715298
EI24	9538	Deguelin	0.0501232	0.304896	0.357491	0.852875	0.393728	0.754567
EIF1	10209	Deguelin	0.0501232	-0.468648	0.394393	-1.18828	0.234724	0.693687
EIF1AX	1964	Deguelin	0.0501232	-0.0113792	0.269255	-0.0422616	0.96629	0.984898
EIF2B1	1967	Deguelin	0.0501232	0.164978	0.284605	0.579673	0.562135	0.841599
EIF2S1	1965	Deguelin	0.0501232	-0.185486	0.24901	-0.744892	0.456337	0.779737
EIF2S2	8894	Deguelin	0.0501232	0.65059	0.603278	1.07842	0.280844	0.703745
EIF3A	3692	Deguelin	0.0501232	0.0451354	0.319323	0.141347	0.887596	0.969624
EIF3C	8663	Deguelin	0.0501232	-0.729167	0.504616	-1.445	0.148459	0.693687
EIF3D	8664	Deguelin	0.0501232	0.49954	0.567675	0.879975	0.378873	0.748653
EIF3E	3646	Deguelin	0.0501232	-0.08032	0.355248	-0.226096	0.821127	0.946275
EIF3K	27335	Deguelin	0.0501232	0.839192	0.375733	2.23348	0.0255175	0.573591
EIF4B	1975	Deguelin	0.0501232	0.195671	0.177679	1.10126	0.270782	0.699922
EIF4EBP1	1978	Deguelin	0.0501232	0.285003	0.156206	1.82454	0.0680704	0.644274
EIF4G1	1981	Deguelin	0.0501232	-0.15769	0.327515	-0.481473	0.63018	0.883285
EIF5	1983	Deguelin	0.0501232	-0.240848	1.77932	-0.135359	0.892328	0.969624
ELAC2	60528	Deguelin	0.0501232	-0.361639	0.452208	-0.799718	0.423874	0.768263
ELAVL1	1994	Deguelin	0.0501232	-0.377128	0.314806	-1.19797	0.230928	0.693687
ELAVL3	1995	Deguelin	0.0501232	-0.657217	0.87976	-0.747042	0.455038	0.779315
ELMOD1	55531	Deguelin	0.0501232	-0.343439	0.304675	-1.12723	0.259645	0.696592
ELOVL6	79071	Deguelin	0.0501232	-0.868406	0.580628	-1.49563	0.13475	0.692591
EMG1	10436	Deguelin	0.0501232	-0.01246	0.870481	-0.0143139	0.98858	0.994983
EMX1	2016	Deguelin	0.0501232	-0.901209	0.821063	-1.09761	0.272374	0.699922
EMX2	2018	Deguelin	0.0501232	-0.750572	0.780825	-0.961255	0.336424	0.73225
EN1	2019	Deguelin	0.0501232	-1.42922	1.08077	-1.32241	0.18603	0.693687
ENC1	8507	Deguelin	0.0501232	-0.106955	1.36632	-0.0782792	0.937606	0.978084
ENDOG	2021	Deguelin	0.0501232	-0.239327	0.657183	-0.364171	0.715731	0.905045
ENO2	2026	Deguelin	0.0501232	-0.409957	0.355709	-1.15251	0.249112	0.696042
ENOPH1	58478	Deguelin	0.0501232	-0.012447	0.220745	-0.0563864	0.955034	0.983486
ENOSF1	55556	Deguelin	0.0501232	0.45511	1.12915	0.403057	0.686906	0.89593
EOMES	8320	Deguelin	0.0501232	0.341743	1.44237	0.236931	0.81271	0.943847
EP300	2033	Deguelin	0.0501232	-0.650043	0.450767	-1.44208	0.149279	0.693687
EPB41L2	2037	Deguelin	0.0501232	0.125812	0.462027	0.272304	0.785389	0.927413
EPHA3	2042	Deguelin	0.0501232	-0.847174	0.50793	-1.66789	0.0953368	0.679132
EPHA7	2045	Deguelin	0.0501232	-0.204071	1.09525	-0.186323	0.852191	0.96066
EPHB2	2048	Deguelin	0.0501232	-0.197582	0.227704	-0.867715	0.38555	0.752483
EPHX1	2052	Deguelin	0.0501232	0.102645	0.304872	0.336683	0.736356	0.915193
EPHX2	2053	Deguelin	0.0501232	0.493684	0.469086	1.05244	0.292599	0.716185
EPRS	2058	Deguelin	0.0501232	1.06511	1.2854	0.828621	0.407319	0.758359
EPS15	2060	Deguelin	0.0501232	0.0205874	0.282121	0.0729737	0.941827	0.979113
ERBB2	2064	Deguelin	0.0501232	0.248684	1.74428	0.142572	0.886628	0.969624
ERBB3	2065	Deguelin	0.0501232	0.609708	0.804595	0.757782	0.448581	0.773746
ERO1A	30001	Deguelin	0.0501232	0.336623	0.372743	0.903096	0.366475	0.74261
ERO1B	56605	Deguelin	0.0501232	0.378535	0.67801	0.558302	0.576638	0.851548
ESPL1	9700	Deguelin	0.0501232	1.98896	1.31527	1.51221	0.13048	0.692591
ESR2	2100	Deguelin	0.0501232	-4.11586	1.98226	-2.07635	0.037862	0.639993
ESRP1	54845	Deguelin	0.0501232	-1.66246	1.58841	-1.04662	0.295274	0.718942
ETF1	2107	Deguelin	0.0501232	0.218907	0.310158	0.705792	0.480317	0.795045
ETFA	2108	Deguelin	0.0501232	0.117125	0.131367	0.891582	0.372617	0.745443
ETFB	2109	Deguelin	0.0501232	0.694441	0.433114	1.60337	0.108853	0.679132
ETNK1	55500	Deguelin	0.0501232	0.0441148	0.152983	0.288363	0.773069	0.926127
ETS1	2113	Deguelin	0.0501232	-0.205451	0.762743	-0.269358	0.787654	0.927413
ETV1	2115	Deguelin	0.0501232	-0.366714	0.192214	-1.90784	0.0564118	0.644274
EVL	51466	Deguelin	0.0501232	-0.444269	0.354392	-1.25361	0.209984	0.693687
EXO1	9156	Deguelin	0.0501232	0.00474154	0.4675	0.0101423	0.991908	0.99684
EXOG	9941	Deguelin	0.0501232	-0.204441	0.249029	-0.820952	0.411674	0.759771
EXOSC4	54512	Deguelin	0.0501232	0.526499	0.406582	1.29494	0.195341	0.693687
EXOSC5	56915	Deguelin	0.0501232	-0.743197	0.625891	-1.18742	0.235061	0.693687
EXOSC8	11340	Deguelin	0.0501232	1.10146	0.599449	1.83745	0.0661436	0.644274
EXT1	2131	Deguelin	0.0501232	-0.434904	0.320802	-1.35568	0.175202	0.693687
EXTL1	2134	Deguelin	0.0501232	-0.332304	0.965463	-0.344192	0.730702	0.91398
EZH2	2146	Deguelin	0.0501232	-0.127277	0.277759	-0.458229	0.646788	0.890775
F2R	2149	Deguelin	0.0501232	-0.373272	1.01354	-0.368285	0.712661	0.904765
F3	1272	Deguelin	0.0501232	-0.130617	0.183467	-0.711939	0.476502	0.792901
FAH	2175	Deguelin	0.0501232	0.124035	0.725897	0.170872	0.864325	0.965097
FAIM	55179	Deguelin	0.0501232	0.866218	0.667866	1.29699	0.194633	0.693687
FAM13A	10144	Deguelin	0.0501232	-0.696927	0.409661	-1.70123	0.0889	0.662006
FAM174A	345757	Deguelin	0.0501232	-0.411218	0.346956	-1.18522	0.235932	0.693687
FAM20B	9917	Deguelin	0.0501232	0.24534	0.544997	0.450166	0.65259	0.89261
FAM229B	619208	Deguelin	0.0501232	0.970925	0.633201	1.53336	0.125187	0.683945
FAM57A	79850	Deguelin	0.0501232	-0.305332	0.696833	-0.43817	0.661263	0.89261
FAM63A	55793	Deguelin	0.0501232	-0.0897289	0.83948	-0.106886	0.914879	0.974026
FAM69A	388650	Deguelin	0.0501232	-0.425773	0.41209	-1.0332	0.301508	0.720529
FAM72A	729533	Deguelin	0.0501232	0.611225	0.345502	1.76909	0.0768788	0.644274
FAM72B	653820	Deguelin	0.0501232	1.72276	1.51113	1.14005	0.254266	0.696042
FAM72C	554282	Deguelin	0.0501232	0.65142	0.695515	0.936601	0.348964	0.733138
FAM83D	81610	Deguelin	0.0501232	-0.136381	0.693419	-0.19668	0.844078	0.955965
FAM96A	84191	Deguelin	0.0501232	-0.261871	0.608981	-0.430015	0.667185	0.89261
FAM96B	51647	Deguelin	0.0501232	1.05031	0.496253	2.11647	0.0343045	0.625073
FANCI	55215	Deguelin	0.0501232	0.240422	0.514866	0.46696	0.640528	0.886609
FAS	355	Deguelin	0.0501232	-0.205006	1.45099	-0.141287	0.887643	0.969624
FASN	2194	Deguelin	0.0501232	-0.521775	0.570662	-0.914332	0.360542	0.741448
FASTKD5	60493	Deguelin	0.0501232	0.110295	0.305748	0.360737	0.718296	0.90702
FAT1	2195	Deguelin	0.0501232	-0.697773	0.558861	-1.24856	0.211825	0.693687
FBL	2091	Deguelin	0.0501232	0.756419	0.430462	1.75723	0.0788791	0.644274
FBXL12	54850	Deguelin	0.0501232	-0.44124	0.445782	-0.989811	0.322267	0.726793
FBXO11	80204	Deguelin	0.0501232	0.743462	0.642296	1.15751	0.247065	0.696042
FBXO21	23014	Deguelin	0.0501232	-0.478958	0.855228	-0.560036	0.575455	0.851544
FBXO22	26263	Deguelin	0.0501232	-0.130371	0.751561	-0.173466	0.862285	0.965097
FBXO32	114907	Deguelin	0.0501232	0.833115	1.69329	0.49201	0.622713	0.878914
FBXO5	26271	Deguelin	0.0501232	-0.128823	0.348698	-0.36944	0.7118	0.904765
FBXO7	25793	Deguelin	0.0501232	-0.379622	0.348799	-1.08837	0.276433	0.70124
FCER1G	2207	Deguelin	0.0501232	0.0422646	0.867221	0.0487356	0.96113	0.984053
FCHO1	23149	Deguelin	0.0501232	-0.413265	0.730849	-0.565459	0.571762	0.847916
FDFT1	2222	Deguelin	0.0501232	0.677432	0.297664	2.27583	0.0228564	0.573591
FDPS	2224	Deguelin	0.0501232	0.724605	0.471069	1.53821	0.123996	0.680602
FEN1	2237	Deguelin	0.0501232	0.476265	0.552523	0.861983	0.388697	0.754567
FERMT2	10979	Deguelin	0.0501232	-0.699623	0.497196	-1.40714	0.159386	0.693687
FEZ2	9637	Deguelin	0.0501232	-0.133348	0.159017	-0.838579	0.401706	0.755972
FGF18	8817	Deguelin	0.0501232	-1.30011	1.25102	-1.03924	0.298694	0.720169
FGF2	2247	Deguelin	0.0501232	0.182943	0.255001	0.717422	0.473114	0.790627
FGF7	2252	Deguelin	0.0501232	-0.289188	0.493742	-0.585707	0.558073	0.841599
FGF8	2253	Deguelin	0.0501232	-0.124775	0.770894	-0.161857	0.871418	0.966165
FGFR2	2263	Deguelin	0.0501232	0.0293531	0.549302	0.0534371	0.957384	0.983486
FHL2	2274	Deguelin	0.0501232	-0.865459	0.725267	-1.1933	0.232753	0.693687
FIBIN	387758	Deguelin	0.0501232	0.736705	1.40636	0.523839	0.600391	0.863304
FIG4	9896	Deguelin	0.0501232	-0.456516	0.251893	-1.81234	0.0699335	0.644274
FIGF	2277	Deguelin	0.0501232	0.021634	0.332915	0.0649835	0.948187	0.981461
FIS1	51024	Deguelin	0.0501232	1.02696	1.94794	0.527201	0.598054	0.862807
FKBP14	55033	Deguelin	0.0501232	-0.46774	0.440988	-1.06066	0.288843	0.71265
FKBP1A	2280	Deguelin	0.0501232	0.236467	0.59532	0.39721	0.691213	0.897003
FKBP4	2288	Deguelin	0.0501232	-0.808661	0.53259	-1.51836	0.128925	0.692313
FKBP5	2289	Deguelin	0.0501232	-0.303166	0.275108	-1.10199	0.270465	0.699922
FLAD1	80308	Deguelin	0.0501232	0.153963	0.452904	0.339946	0.733897	0.91398
FLNA	2316	Deguelin	0.0501232	0.120609	0.276998	0.435414	0.663262	0.89261
FLRT2	23768	Deguelin	0.0501232	-0.024163	0.460497	-0.0524715	0.958153	0.983696
FN1	2335	Deguelin	0.0501232	-0.134974	0.280103	-0.481873	0.629896	0.883285
FOLH1	2346	Deguelin	0.0501232	-1.18113	1.1745	-1.00564	0.314589	0.726793
FOSB	2354	Deguelin	0.0501232	-1.28832	1.53761	-0.837871	0.402103	0.755972
FOSL1	8061	Deguelin	0.0501232	2.53257	1.46172	1.7326	0.0831675	0.648707
FOXJ3	22887	Deguelin	0.0501232	0.162473	0.707066	0.229785	0.818259	0.94493
FOXO3	2309	Deguelin	0.0501232	0.221807	0.402575	0.55097	0.581654	0.85404
FOXO4	4303	Deguelin	0.0501232	-0.732861	0.577144	-1.26981	0.204153	0.693687
FPGS	2356	Deguelin	0.0501232	0.0348746	0.313459	0.111257	0.911413	0.973577
FPGT	8790	Deguelin	0.0501232	2.17314	1.13132	1.92089	0.0547456	0.644274
FRS2	10818	Deguelin	0.0501232	-0.520841	0.52562	-0.990908	0.32173	0.726793
FSD1	79187	Deguelin	0.0501232	-0.501429	0.612778	-0.818288	0.413193	0.761
FSTL1	11167	Deguelin	0.0501232	-0.492113	0.358182	-1.37392	0.169467	0.693687
FTH1	2495	Deguelin	0.0501232	0.498694	0.431585	1.15549	0.247888	0.696042
FTL	2512	Deguelin	0.0501232	1.22274	1.11696	1.0947	0.273647	0.699922
FURIN	5045	Deguelin	0.0501232	0.641875	1.3474	0.47638	0.633804	0.884639
FUT4	2526	Deguelin	0.0501232	-0.60192	0.695995	-0.864833	0.387131	0.754567
FYN	2534	Deguelin	0.0501232	-0.428007	0.195588	-2.18831	0.0286471	0.573591
FZD1	8321	Deguelin	0.0501232	-0.342008	0.442148	-0.773515	0.439218	0.772204
FZD2	2535	Deguelin	0.0501232	-0.119482	0.842039	-0.141896	0.887162	0.969624
G0S2	50486	Deguelin	0.0501232	0.78538	1.91523	0.41007	0.681755	0.892714
G3BP1	10146	Deguelin	0.0501232	0.0594771	0.131851	0.451092	0.651923	0.89261
G3BP2	9908	Deguelin	0.0501232	0.250216	0.362291	0.690649	0.489786	0.802651
G6PD	2539	Deguelin	0.0501232	-0.457729	0.290826	-1.57389	0.115513	0.679132
GAA	2548	Deguelin	0.0501232	-0.960523	0.499033	-1.92477	0.054258	0.644274
GABARAPL1	23710	Deguelin	0.0501232	0.363281	1.19838	0.303143	0.761781	0.921432
GABBR1	2550	Deguelin	0.0501232	-0.773028	0.995821	-0.776272	0.437588	0.772204
GABPB1	2553	Deguelin	0.0501232	-0.152599	0.323086	-0.472318	0.6367	0.885633
GABRB3	2562	Deguelin	0.0501232	-0.434272	0.312854	-1.3881	0.165108	0.693687
GADD45A	1647	Deguelin	0.0501232	0.311643	0.272291	1.14452	0.252407	0.696042
GADD45B	4616	Deguelin	0.0501232	-1.0072	1.07115	-0.940296	0.347066	0.733015
GADD45G	10912	Deguelin	0.0501232	-0.138941	0.847145	-0.164011	0.869722	0.966165
GAGE1	2543	Deguelin	0.0501232	-1.93479	1.96332	-0.985469	0.324394	0.726793
GAGE2A	729447	Deguelin	0.0501232	-1.59037	2.04793	-0.776574	0.43741	0.772204
GALE	2582	Deguelin	0.0501232	0.147063	0.383459	0.383517	0.701336	0.899207
GALNT3	2591	Deguelin	0.0501232	-0.353875	0.57657	-0.61376	0.539374	0.833237
GAP43	2596	Deguelin	0.0501232	-0.742994	0.474554	-1.56567	0.117427	0.679132
GAPDH	2597	Deguelin	0.0501232	0.208015	0.141451	1.47058	0.141404	0.692591
GAS2	2620	Deguelin	0.0501232	-0.073576	0.491037	-0.149838	0.880892	0.969624
GATA2	2624	Deguelin	0.0501232	0.492573	0.650707	0.756981	0.449061	0.773746
GBF1	8729	Deguelin	0.0501232	0.115044	0.531182	0.21658	0.828535	0.951256
GCLC	2729	Deguelin	0.0501232	0.224821	0.288944	0.778078	0.436523	0.772204
GCLM	2730	Deguelin	0.0501232	0.245516	0.207466	1.18341	0.236648	0.694023
GDF15	9518	Deguelin	0.0501232	-0.191799	0.550114	-0.348652	0.72735	0.911957
GDI2	2665	Deguelin	0.0501232	0.353741	0.334059	1.05892	0.289637	0.713817
GDPD3	79153	Deguelin	0.0501232	-0.987837	1.73598	-0.569037	0.569331	0.84657
GDPD5	81544	Deguelin	0.0501232	-0.970165	1.26835	-0.764906	0.444328	0.77232
GEMIN5	25929	Deguelin	0.0501232	-0.467003	0.315317	-1.48106	0.138592	0.692591
GEN1	348654	Deguelin	0.0501232	-0.843067	0.601654	-1.40125	0.16114	0.693687
GFOD1	54438	Deguelin	0.0501232	-0.882821	0.565125	-1.56217	0.118248	0.679132
GGCX	2677	Deguelin	0.0501232	0.133337	0.343679	0.387971	0.698038	0.897477
GGH	8836	Deguelin	0.0501232	1.24915	0.653406	1.91175	0.0559083	0.644274
GGT1	2678	Deguelin	0.0501232	-0.0902315	0.909982	-0.0991575	0.921013	0.974026
GGT5	2687	Deguelin	0.0501232	0.477174	1.36308	0.350071	0.726286	0.911957
GIMAP4	55303	Deguelin	0.0501232	-0.704179	1.86543	-0.37749	0.70581	0.901184
GIMAP8	155038	Deguelin	0.0501232	-1.61765	1.21835	-1.32774	0.184264	0.693687
GIN1	54826	Deguelin	0.0501232	0.741224	0.960084	0.772041	0.44009	0.772204
GINS1	9837	Deguelin	0.0501232	-0.0198291	1.00913	-0.0196497	0.984323	0.99371
GINS2	51659	Deguelin	0.0501232	0.428306	0.218	1.96471	0.0494482	0.644274
GINS3	64785	Deguelin	0.0501232	-0.320541	0.373001	-0.859356	0.390144	0.754567
GJA1	2697	Deguelin	0.0501232	1.35635	0.644911	2.10316	0.0354516	0.635556
GLB1	2720	Deguelin	0.0501232	-1.14864	0.604379	-1.90052	0.0573644	0.644274
GLDC	2731	Deguelin	0.0501232	-0.609096	0.659771	-0.923193	0.355907	0.736723
GLI3	2737	Deguelin	0.0501232	-0.791118	0.867463	-0.91199	0.361774	0.741448
GLOD4	51031	Deguelin	0.0501232	0.0959764	0.767838	0.124996	0.900527	0.97267
GLRX	2745	Deguelin	0.0501232	0.0292693	0.212486	0.137747	0.890441	0.969624
GLUD1	2746	Deguelin	0.0501232	0.754284	1.75638	0.429454	0.667593	0.89261
GLUL	2752	Deguelin	0.0501232	0.400266	0.252227	1.58693	0.11253	0.679132
GMIP	51291	Deguelin	0.0501232	-1.12614	1.28608	-0.875642	0.381225	0.750384
GMNN	51053	Deguelin	0.0501232	1.00032	0.497713	2.00983	0.044449	0.644217
GMPR2	51292	Deguelin	0.0501232	-0.480583	0.623468	-0.770822	0.440813	0.772204
GNA11	2767	Deguelin	0.0501232	1.41264	1.10758	1.27543	0.202157	0.693687
GNA15	2769	Deguelin	0.0501232	-0.991318	1.93785	-0.511556	0.608962	0.871121
GNAI1	2770	Deguelin	0.0501232	0.476033	0.611519	0.778445	0.436307	0.772204
GNAI2	2771	Deguelin	0.0501232	-0.104953	0.251391	-0.417489	0.676321	0.89261
GNAI3	2773	Deguelin	0.0501232	-0.386143	0.383095	-1.00796	0.313475	0.726793
GNAQ	2776	Deguelin	0.0501232	0.154964	0.250081	0.619656	0.535485	0.83113
GNAS	2778	Deguelin	0.0501232	-0.16077	0.16285	-0.987225	0.323532	0.726793
GNB1	2782	Deguelin	0.0501232	0.162763	0.30313	0.536943	0.591307	0.861062
GNB3	2784	Deguelin	0.0501232	-0.338787	1.34091	-0.252654	0.800535	0.93515
GNB5	10681	Deguelin	0.0501232	0.0386734	0.524448	0.0737412	0.941216	0.979113
GNMT	27232	Deguelin	0.0501232	-1.12969	0.751559	-1.50313	0.132806	0.692591
GNPDA1	10007	Deguelin	0.0501232	0.194373	0.158792	1.22407	0.220924	0.693687
GNS	2799	Deguelin	0.0501232	0.119785	0.304759	0.393049	0.694283	0.897196
GOLGA2	2801	Deguelin	0.0501232	-0.619339	0.427234	-1.44965	0.147157	0.693687
GOLT1B	51026	Deguelin	0.0501232	1.90711	1.15673	1.6487	0.0992097	0.679132
GOT1	2805	Deguelin	0.0501232	-0.0535469	0.395159	-0.135507	0.892211	0.969624
GPATCH8	23131	Deguelin	0.0501232	-0.15215	0.423403	-0.359351	0.719333	0.90702
GPC1	2817	Deguelin	0.0501232	-1.19118	0.799672	-1.48958	0.136334	0.692591
GPI	2821	Deguelin	0.0501232	0.30396	0.318531	0.954256	0.339954	0.733015
GPR89A	653519	Deguelin	0.0501232	0.279848	0.262138	1.06756	0.285718	0.709732
GPR89B	51463	Deguelin	0.0501232	0.606604	0.478715	1.26715	0.205101	0.693687
GPS1	2873	Deguelin	0.0501232	0.143437	0.258002	0.555953	0.578243	0.85241
GPX1	2876	Deguelin	0.0501232	0.27273	0.300557	0.907415	0.364187	0.741448
GPX4	2879	Deguelin	0.0501232	0.843506	0.442151	1.90773	0.0564257	0.644274
GRB10	2887	Deguelin	0.0501232	0.106806	0.322359	0.331326	0.740398	0.915409
GRB14	2888	Deguelin	0.0501232	-0.130345	0.991939	-0.131404	0.895455	0.971497
GREB1	9687	Deguelin	0.0501232	-0.457258	0.310984	-1.47036	0.141465	0.692591
GRIA2	2891	Deguelin	0.0501232	-0.185366	0.481055	-0.385333	0.699991	0.898634
GRIK5	2901	Deguelin	0.0501232	0.10014	0.59079	0.169502	0.865402	0.965097
GRIN2D	2906	Deguelin	0.0501232	0.559862	0.776473	0.721032	0.47089	0.790029
GRM4	2914	Deguelin	0.0501232	-0.657264	0.400746	-1.6401	0.100984	0.679132
GRN	2896	Deguelin	0.0501232	-0.189165	0.538017	-0.351597	0.72514	0.911242
GRWD1	83743	Deguelin	0.0501232	-0.241615	0.776686	-0.311085	0.755736	0.921432
GSDMB	55876	Deguelin	0.0501232	0.0181286	0.354208	0.0511806	0.959182	0.983696
GSK3A	2931	Deguelin	0.0501232	-0.0306291	0.481048	-0.0636717	0.949232	0.981461
GSK3B	2932	Deguelin	0.0501232	0.232955	0.383832	0.60692	0.543904	0.833414
GSN	2934	Deguelin	0.0501232	-0.132038	0.873129	-0.151224	0.879799	0.969174
GSR	2936	Deguelin	0.0501232	0.0152533	0.238523	0.0639489	0.949011	0.981461
GSTA4	2941	Deguelin	0.0501232	-0.656554	1.04065	-0.630909	0.5281	0.826037
GSTM1	2944	Deguelin	0.0501232	-0.0508454	1.37618	-0.0369467	0.970527	0.987858
GSTM2	2946	Deguelin	0.0501232	-0.586311	0.550095	-1.06584	0.286498	0.710554
GSTM3	2947	Deguelin	0.0501232	1.18104	0.572325	2.06358	0.0390574	0.639993
GSTO1	9446	Deguelin	0.0501232	0.512534	0.387871	1.3214	0.186367	0.693687
GSTP1	2950	Deguelin	0.0501232	1.08951	0.57326	1.90055	0.0573611	0.644274
GSTZ1	2954	Deguelin	0.0501232	0.325728	0.657877	0.49512	0.620516	0.877828
GTF2A2	2958	Deguelin	0.0501232	0.757082	0.803739	0.94195	0.346218	0.733015
GTF2E2	2961	Deguelin	0.0501232	0.415389	0.538699	0.771097	0.440649	0.772204
GTF2H2	2966	Deguelin	0.0501232	0.106371	0.837183	0.127059	0.898894	0.972588
GTF2H2B	653238	Deguelin	0.0501232	0.13762	0.425029	0.323789	0.746098	0.918369
GTF2H2C	728340	Deguelin	0.0501232	-0.060506	0.13903	-0.435202	0.663416	0.89261
GTF2IP1	2970	Deguelin	0.0501232	0.046703	0.326858	0.142884	0.886381	0.969624
GTPBP8	29083	Deguelin	0.0501232	1.06586	0.506291	2.10522	0.0352717	0.635556
GUCY1A3	2982	Deguelin	0.0501232	1.11046	0.78224	1.41959	0.155728	0.693687
GUCY1B3	2983	Deguelin	0.0501232	-0.542818	0.90087	-0.602548	0.546809	0.833414
GUSB	2990	Deguelin	0.0501232	0.121583	0.332743	0.365397	0.714815	0.905045
GXYLT1	283464	Deguelin	0.0501232	0.478782	1.12641	0.425049	0.670801	0.89261
H1F0	3005	Deguelin	0.0501232	-0.566457	0.506382	-1.11864	0.263295	0.699922
H2AFV	94239	Deguelin	0.0501232	0.368113	0.316467	1.1632	0.24475	0.696042
H2AFX	3014	Deguelin	0.0501232	0.370962	0.649583	0.571077	0.567948	0.845213
H2AFZ	3015	Deguelin	0.0501232	0.470582	0.215729	2.18136	0.0291569	0.573591
HACD3	51495	Deguelin	0.0501232	-0.755418	0.618831	-1.22072	0.222193	0.693687
HADH	3030	Deguelin	0.0501232	1.80872	1.05902	1.70793	0.0876498	0.660493
HADHA	3030	Deguelin	0.0501232	-0.367036	0.307413	-1.19395	0.232497	0.693687
HAT1	8520	Deguelin	0.0501232	0.996749	0.667501	1.49326	0.13537	0.692591
HAUS1	115106	Deguelin	0.0501232	1.13028	0.577358	1.95768	0.0502679	0.644274
HBA2	3040	Deguelin	0.0501232	0.0590597	1.33184	0.0443446	0.96463	0.984078
HCK	3055	Deguelin	0.0501232	-0.155036	1.33959	-0.115734	0.907864	0.973492
HCST	10870	Deguelin	0.0501232	1.34964	0.572565	2.35718	0.0184143	0.542097
HDAC2	3066	Deguelin	0.0501232	-0.441528	0.345484	-1.278	0.20125	0.693687
HDAC6	10013	Deguelin	0.0501232	-0.117198	0.219232	-0.534588	0.592935	0.861062
HDAC9	9734	Deguelin	0.0501232	-0.210249	0.797723	-0.263562	0.792118	0.930664
HDGFRP3	50810	Deguelin	0.0501232	-0.334147	0.326864	-1.02228	0.306649	0.723724
HEATR1	55127	Deguelin	0.0501232	-0.361939	0.884101	-0.409386	0.682256	0.892714
HEBP1	4780	Deguelin	0.0501232	1.20263	1.21216	0.992138	0.32113	0.726793
HECTD2	143279	Deguelin	0.0501232	0.403641	0.354975	1.1371	0.255497	0.696042
HELLS	3070	Deguelin	0.0501232	0.783356	0.565916	1.38423	0.166289	0.693687
HERC5	51191	Deguelin	0.0501232	-0.339237	0.814825	-0.416331	0.677168	0.892714
HERPUD1	9709	Deguelin	0.0501232	0.222615	0.329593	0.675422	0.499408	0.806689
HES1	3280	Deguelin	0.0501232	0.409439	0.738264	0.554598	0.57917	0.853211
HES5	388585	Deguelin	0.0501232	-2.14563	1.05601	-2.03183	0.0421704	0.644217
HEXA	3073	Deguelin	0.0501232	-0.554222	0.462549	-1.19819	0.230843	0.693687
HEXB	3074	Deguelin	0.0501232	0.895781	0.394041	2.27332	0.0230068	0.573591
HHIP	64399	Deguelin	0.0501232	1.21185	1.79843	0.673835	0.500416	0.806689
HIF1A	3091	Deguelin	0.0501232	0.0401906	0.34431	0.116728	0.907076	0.97318
HIKESHI	51501	Deguelin	0.0501232	0.680473	0.340387	1.99911	0.045596	0.644217
HIST1H1C	3006	Deguelin	0.0501232	1.25588	0.501046	2.50652	0.0121927	0.542087
HIST1H1E	3008	Deguelin	0.0501232	-0.211374	0.391181	-0.540349	0.588957	0.859652
HIST1H2AC	8334	Deguelin	0.0501232	0.628149	0.382585	1.64185	0.10062	0.679132
HIST1H2AE	3012	Deguelin	0.0501232	1.11328	0.562814	1.97806	0.0479216	0.644274
HIST1H2AG	8969	Deguelin	0.0501232	1.15757	0.504324	2.2953	0.021716	0.573591
HIST1H2AK	8330	Deguelin	0.0501232	0.679559	0.37324	1.8207	0.068652	0.644274
HIST1H2BA	255626	Deguelin	0.0501232	-0.558553	1.955	-0.285706	0.775104	0.926127
HIST1H2BB	3018	Deguelin	0.0501232	0.484018	0.382035	1.26695	0.205174	0.693687
HIST1H2BC	3017	Deguelin	0.0501232	0.286296	0.419242	0.682889	0.494677	0.806689
HIST1H2BD	3017	Deguelin	0.0501232	0.573224	0.294344	1.94747	0.0514789	0.644274
HIST1H2BE	3017	Deguelin	0.0501232	0.620028	0.40958	1.51381	0.130073	0.692591
HIST1H2BF	3017	Deguelin	0.0501232	1.17005	0.47889	2.44325	0.0145555	0.542097
HIST1H2BG	3017	Deguelin	0.0501232	0.720736	0.411911	1.74974	0.0801636	0.644274
HIST1H2BH	8345	Deguelin	0.0501232	0.77902	0.477871	1.63019	0.103061	0.679132
HIST1H2BI	3017	Deguelin	0.0501232	1.20652	0.485414	2.48554	0.0129355	0.542097
HIST1H2BK	85236	Deguelin	0.0501232	0.881439	0.52442	1.68079	0.092804	0.671998
HIST1H2BL	8340	Deguelin	0.0501232	1.02094	0.5144	1.98471	0.0471767	0.644274
HIST1H2BM	8342	Deguelin	0.0501232	0.813079	0.562068	1.44658	0.148013	0.693687
HIST1H2BN	8341	Deguelin	0.0501232	0.921457	0.445535	2.0682	0.0386209	0.639993
HIST1H3B	8358	Deguelin	0.0501232	0.588502	0.47396	1.24167	0.214358	0.693687
HIST1H3C	8352	Deguelin	0.0501232	0.682222	0.494014	1.38098	0.167286	0.693687
HIST1H3D	8351	Deguelin	0.0501232	1.24936	0.504669	2.4756	0.0133011	0.542097
HIST1H3H	8357	Deguelin	0.0501232	0.629939	0.441836	1.42573	0.153946	0.693687
HIST2H2AA4	723790	Deguelin	0.0501232	0.426764	0.378697	1.12693	0.259773	0.696592
HIST2H2BE	8349	Deguelin	0.0501232	0.150121	1.16424	0.128944	0.897402	0.972588
HK1	3098	Deguelin	0.0501232	-0.377912	0.334816	-1.12872	0.259017	0.696592
HLA-A	3105	Deguelin	0.0501232	0.925167	1.82908	0.505811	0.612989	0.87407
HLA-B	3106	Deguelin	0.0501232	-1.21394	1.96191	-0.618752	0.536079	0.83113
HLA-DQA1	3117	Deguelin	0.0501232	-2.20401	2.16193	-1.01947	0.307981	0.723724
HLA-E	3133	Deguelin	0.0501232	0.406236	0.321646	1.26299	0.206593	0.693687
HMBS	3145	Deguelin	0.0501232	0.310036	0.312042	0.993571	0.320432	0.726793
HMG20B	10362	Deguelin	0.0501232	1.24949	0.771673	1.6192	0.105404	0.679132
HMGA2	8091	Deguelin	0.0501232	0.257674	0.190842	1.35019	0.176954	0.693687
HMGCR	3156	Deguelin	0.0501232	0.660084	0.349248	1.89001	0.058756	0.644274
HMGCS1	3157	Deguelin	0.0501232	-1.27492	1.0711	-1.19029	0.233932	0.693687
HMMR	3161	Deguelin	0.0501232	0.339561	0.443847	0.765041	0.444247	0.77232
HMOX1	3162	Deguelin	0.0501232	0.0667529	0.491236	0.135888	0.89191	0.969624
HN1L	57585	Deguelin	0.0501232	-0.556141	0.352619	-1.57717	0.114755	0.679132
HNRNPF	3185	Deguelin	0.0501232	0.0841069	1.39686	0.0602116	0.951987	0.982925
HNRNPM	4670	Deguelin	0.0501232	-0.352824	0.286971	-1.22947	0.218894	0.693687
HOMER1	9456	Deguelin	0.0501232	0.149974	0.447308	0.335282	0.737413	0.915281
HOMER2	9455	Deguelin	0.0501232	0.156941	0.759122	0.20674	0.836213	0.953282
HPN	3249	Deguelin	0.0501232	-2.0898	1.89253	-1.10423	0.269493	0.699922
HPRT1	3251	Deguelin	0.0501232	0.556177	0.4746	1.17189	0.241242	0.696042
HS2ST1	9653	Deguelin	0.0501232	0.279332	0.291042	0.959768	0.337172	0.73225
HS6ST2	90161	Deguelin	0.0501232	-0.039993	0.347841	-0.114975	0.908465	0.973492
HSD11B2	3291	Deguelin	0.0501232	0.499691	1.76093	0.283765	0.776591	0.926127
HSD17B10	3028	Deguelin	0.0501232	0.51716	0.447463	1.15576	0.247779	0.696042
HSD17B11	51170	Deguelin	0.0501232	0.955676	0.371832	2.57018	0.0101645	0.519765
HSD17B8	7923	Deguelin	0.0501232	-0.339944	0.462996	-0.734225	0.462811	0.784169
HSF1	3297	Deguelin	0.0501232	-0.535348	0.381054	-1.40491	0.160047	0.693687
HSF2	3298	Deguelin	0.0501232	0.0964967	0.345229	0.279515	0.77985	0.926566
HSP90AA1	3320	Deguelin	0.0501232	0.0401306	0.253747	0.158152	0.874337	0.968235
HSP90AB1	3326	Deguelin	0.0501232	-0.306192	0.210266	-1.45621	0.145335	0.693304
HSP90B1	7184	Deguelin	0.0501232	0.390172	0.593561	0.657341	0.510962	0.814692
HSPA13	6782	Deguelin	0.0501232	-0.067905	0.481676	-0.140976	0.887889	0.969624
HSPA1B	3304	Deguelin	0.0501232	0.543583	0.552344	0.984137	0.325048	0.726793
HSPA2	3306	Deguelin	0.0501232	-0.898125	0.913168	-0.983526	0.325348	0.726793
HSPA4	3308	Deguelin	0.0501232	-0.20881	0.190844	-1.09414	0.273894	0.699922
HSPA5	3309	Deguelin	0.0501232	-0.471747	0.354642	-1.3302	0.183451	0.693687
HSPA6	3310	Deguelin	0.0501232	-0.721181	2.03236	-0.354849	0.722703	0.909206
HSPA8	3312	Deguelin	0.0501232	0.0753142	0.157699	0.477581	0.632949	0.884639
HSPA9	3313	Deguelin	0.0501232	1.02553	0.923754	1.11017	0.266924	0.699922
HSPB1	3315	Deguelin	0.0501232	0.244583	0.289437	0.845031	0.398094	0.755972
HSPBAP1	79663	Deguelin	0.0501232	0.399975	1.0198	0.392209	0.694904	0.897196
HSPD1	3329	Deguelin	0.0501232	0.539743	0.416338	1.29641	0.194836	0.693687
HSPE1	3336	Deguelin	0.0501232	1.10219	0.487309	2.26179	0.0237102	0.573591
HSPG2	3339	Deguelin	0.0501232	-0.702284	0.95214	-0.737585	0.460767	0.782355
HTATSF1	27336	Deguelin	0.0501232	-0.68001	0.519155	-1.30984	0.190249	0.693687
HTRA1	5654	Deguelin	0.0501232	-0.171344	1.75569	-0.0975934	0.922255	0.974026
HYOU1	10525	Deguelin	0.0501232	-0.357754	0.301802	-1.18539	0.235862	0.693687
IARS	3376	Deguelin	0.0501232	-0.429191	0.755748	-0.567902	0.570102	0.846584
IARS2	55699	Deguelin	0.0501232	1.12517	0.64208	1.75238	0.0797084	0.644274
ICE1	23379	Deguelin	0.0501232	0.277023	0.632711	0.437836	0.661506	0.89261
ICMT	23463	Deguelin	0.0501232	0.557143	0.705812	0.789365	0.429898	0.771942
ID1	3397	Deguelin	0.0501232	-0.69221	0.582104	-1.18915	0.234381	0.693687
ID2	3398	Deguelin	0.0501232	-0.0243262	0.94789	-0.0256635	0.979526	0.993379
IDE	3416	Deguelin	0.0501232	0.155869	0.168673	0.924089	0.35544	0.736723
IDH3A	3419	Deguelin	0.0501232	0.179954	0.338551	0.531541	0.595044	0.861062
IDI1	3422	Deguelin	0.0501232	0.557146	0.374945	1.48594	0.137295	0.692591
IER2	9592	Deguelin	0.0501232	-0.672081	0.588702	-1.14163	0.253607	0.696042
IER3	8870	Deguelin	0.0501232	-1.64881	0.941722	-1.75085	0.0799723	0.644274
IFI27	3429	Deguelin	0.0501232	-0.803161	1.3003	-0.617671	0.536792	0.831277
IFI44	10561	Deguelin	0.0501232	0.377431	0.255481	1.47733	0.139586	0.692591
IFI44L	10964	Deguelin	0.0501232	0.713258	0.243087	2.93417	0.00334443	0.421023
IFI6	2537	Deguelin	0.0501232	0.163937	0.434874	0.376977	0.706191	0.901184
IFIT1	3434	Deguelin	0.0501232	-1.13167	1.90616	-0.593691	0.552719	0.838127
IFITM1	8519	Deguelin	0.0501232	0.366975	0.515005	0.712567	0.476114	0.792901
IFITM2	10581	Deguelin	0.0501232	0.284415	0.259117	1.09763	0.272366	0.699922
IFITM3	10410	Deguelin	0.0501232	-0.109331	0.185454	-0.589534	0.555503	0.840052
IFNAR1	3454	Deguelin	0.0501232	-0.0133729	0.670404	-0.0199476	0.984085	0.99371
IFNGR1	3459	Deguelin	0.0501232	0.175457	1.04068	0.168599	0.866112	0.965097
IFRD1	3475	Deguelin	0.0501232	0.841266	0.47252	1.78038	0.0750132	0.644274
IFRD2	7866	Deguelin	0.0501232	1.07698	0.567913	1.89638	0.0579098	0.644274
IGF1	3479	Deguelin	0.0501232	-0.976014	1.38799	-0.703185	0.481941	0.796025
IGF1R	3480	Deguelin	0.0501232	-0.452259	0.257764	-1.75454	0.0793373	0.644274
IGF2BP2	10644	Deguelin	0.0501232	-0.128446	0.522829	-0.245674	0.805934	0.939975
IGF2R	3482	Deguelin	0.0501232	-0.715611	0.535411	-1.33656	0.181365	0.693687
IGFBP2	3485	Deguelin	0.0501232	-0.727143	0.61389	-1.18448	0.236222	0.693687
IGFBP4	3487	Deguelin	0.0501232	0.786792	0.446457	1.7623	0.0780183	0.644274
IGHMBP2	3508	Deguelin	0.0501232	-1.08477	0.577208	-1.87935	0.0601971	0.644274
IGHV3		Deguelin	0.0501232	-1.00146	1.6556	-0.604889	0.545253	0.833414
IGHV4	102723407	Deguelin	0.0501232	-0.70018	1.17486	-0.595969	0.551196	0.836959
IGKC	3514	Deguelin	0.0501232	-1.60523	1.41998	-1.13046	0.258282	0.696592
IGLV2		Deguelin	0.0501232	-0.221353	1.49324	-0.148236	0.882156	0.969624
IKBIP	121457	Deguelin	0.0501232	-0.0721419	0.357847	-0.2016	0.84023	0.954436
IKBKAP	8518	Deguelin	0.0501232	-0.394101	0.326716	-1.20625	0.227721	0.693687
IKBKB	3551	Deguelin	0.0501232	0.545538	0.494259	1.10375	0.269702	0.699922
IKBKG	8517	Deguelin	0.0501232	-0.257485	0.307438	-0.837519	0.402301	0.755972
IKZF1	10320	Deguelin	0.0501232	-1.15491	0.625261	-1.84709	0.0647336	0.644274
IL13RA1	3597	Deguelin	0.0501232	0.262334	1.10989	0.23636	0.813154	0.943847
IL4R	3566	Deguelin	0.0501232	-1.76517	1.47918	-1.19334	0.232735	0.693687
ILF2	3608	Deguelin	0.0501232	0.669699	0.28541	2.34645	0.0189533	0.546748
ILK	3611	Deguelin	0.0501232	-0.689733	0.551219	-1.25129	0.21083	0.693687
INA	9118	Deguelin	0.0501232	-1.32162	0.768231	-1.72034	0.08537	0.652372
INHBE	83729	Deguelin	0.0501232	-0.097916	0.723368	-0.135361	0.892326	0.969624
INPP1	3628	Deguelin	0.0501232	0.846252	0.965062	0.876889	0.380547	0.750384
INPP4B	8821	Deguelin	0.0501232	0.391264	0.372012	1.05175	0.292914	0.716185
INS	3630	Deguelin	0.0501232	0.639984	1.67109	0.382973	0.70174	0.899207
INSIG1	3638	Deguelin	0.0501232	-0.301782	0.454053	-0.664641	0.50628	0.811435
INSM1	3642	Deguelin	0.0501232	-0.489113	0.563126	-0.868567	0.385084	0.752483
INTS3	65123	Deguelin	0.0501232	0.220007	0.711521	0.309206	0.757165	0.921432
IPO13	9670	Deguelin	0.0501232	0.511306	0.625984	0.816803	0.414041	0.761302
IPO5	3843	Deguelin	0.0501232	0.0190693	0.28762	0.0663004	0.947139	0.981461
IQGAP1	8826	Deguelin	0.0501232	0.0787866	0.25232	0.312249	0.754851	0.921432
IRF1	3659	Deguelin	0.0501232	0.33648	1.19319	0.282	0.777944	0.926127
IRF7	3665	Deguelin	0.0501232	0.48319	0.417099	1.15845	0.246679	0.696042
IRS1	3667	Deguelin	0.0501232	0.0256801	0.627733	0.0409093	0.967368	0.985489
ISG15	9636	Deguelin	0.0501232	0.4693	0.816422	0.574825	0.56541	0.844694
ISL1	3670	Deguelin	0.0501232	-0.740436	0.5863	-1.2629	0.206627	0.693687
ISOC1	51015	Deguelin	0.0501232	0.178844	0.425113	0.420697	0.673976	0.89261
ITFG1	81533	Deguelin	0.0501232	0.198516	0.587035	0.338168	0.735236	0.914623
ITGA4	3676	Deguelin	0.0501232	0.0725885	0.468111	0.155067	0.876769	0.968235
ITGAE	3682	Deguelin	0.0501232	1.48422	0.603769	2.45825	0.0139615	0.542097
ITGAV	3685	Deguelin	0.0501232	0.0914457	0.305032	0.299791	0.764337	0.921432
ITGB1	3688	Deguelin	0.0501232	1.46302	0.605508	2.41619	0.0156841	0.542097
ITGB1BP1	9270	Deguelin	0.0501232	0.474345	1.00291	0.472966	0.636237	0.885633
ITPKC	80271	Deguelin	0.0501232	-0.071479	0.392947	-0.181905	0.855657	0.962847
ITPR1	3708	Deguelin	0.0501232	0.715637	0.653275	1.09546	0.273315	0.699922
ITPR2	3709	Deguelin	0.0501232	-0.524183	0.47604	-1.10113	0.270839	0.699922
JAK1	3716	Deguelin	0.0501232	-0.156941	0.362034	-0.433499	0.664652	0.89261
JAK2	3717	Deguelin	0.0501232	0.379449	0.851812	0.445462	0.655986	0.89261
JKAMP	51528	Deguelin	0.0501232	0.967343	0.526474	1.8374	0.0661506	0.644274
JMJD6	23210	Deguelin	0.0501232	-0.021095	0.223982	-0.0941818	0.924965	0.974026
JUN	3725	Deguelin	0.0501232	-1.44201	1.50842	-0.955969	0.339088	0.733015
JUNB	3726	Deguelin	0.0501232	-0.574615	1.32499	-0.433676	0.664524	0.89261
KARS	3735	Deguelin	0.0501232	-0.109328	0.675511	-0.161845	0.871428	0.966165
KAT2B	8850	Deguelin	0.0501232	0.582094	0.49811	1.16861	0.242563	0.696042
KAT6A	7994	Deguelin	0.0501232	0.0566433	0.448278	0.126357	0.899449	0.972588
KAT6B	23522	Deguelin	0.0501232	-0.419202	0.321016	-1.30586	0.1916	0.693687
KCNF1	3754	Deguelin	0.0501232	-0.0331338	1.052	-0.031496	0.974874	0.989712
KCNG1	3755	Deguelin	0.0501232	-2.20337	2.047	-1.07639	0.281751	0.703745
KCNJ8	3764	Deguelin	0.0501232	0.507663	0.525088	0.966815	0.333636	0.73225
KCNK1	3775	Deguelin	0.0501232	0.245366	0.904638	0.271231	0.786213	0.927413
KCNK9	51305	Deguelin	0.0501232	-0.520378	1.56535	-0.332435	0.739561	0.915372
KCNQ2	3785	Deguelin	0.0501232	-0.143923	0.391971	-0.367179	0.713486	0.905045
KCTD5	54442	Deguelin	0.0501232	0.289908	0.795274	0.364539	0.715456	0.905045
KCTD9	54793	Deguelin	0.0501232	0.890856	0.72014	1.23706	0.216064	0.693687
KDELR2	11014	Deguelin	0.0501232	0.542713	0.265342	2.04533	0.0408219	0.644217
KDM3A	55818	Deguelin	0.0501232	-1.02136	0.722054	-1.41452	0.157208	0.693687
KDM5A	5927	Deguelin	0.0501232	-0.482316	0.386086	-1.24925	0.211575	0.693687
KDM5B	10765	Deguelin	0.0501232	-1.06648	0.628931	-1.6957	0.0899418	0.664255
KEAP1	9817	Deguelin	0.0501232	-0.161462	0.278051	-0.580693	0.561447	0.841599
KGFLP1	387628	Deguelin	0.0501232	0.0696535	0.83815	0.0831039	0.933769	0.977292
KGFLP2	654466	Deguelin	0.0501232	0.158504	0.705115	0.224792	0.822141	0.946953
KHDRBS3	10656	Deguelin	0.0501232	0.238878	0.264997	0.901437	0.367356	0.74261
KIAA0100	9703	Deguelin	0.0501232	-0.0446586	0.310031	-0.144046	0.885464	0.969624
KIAA0101	9768	Deguelin	0.0501232	-1.61651	1.40844	-1.14773	0.251079	0.696042
KIAA0196	9897	Deguelin	0.0501232	0.138233	0.321413	0.430078	0.667139	0.89261
KIAA0355	9710	Deguelin	0.0501232	-0.414207	0.206115	-2.00959	0.044475	0.644217
KIAA0753	9851	Deguelin	0.0501232	-0.462381	0.419049	-1.10341	0.26985	0.699922
KIAA0907	22889	Deguelin	0.0501232	-0.475457	0.326047	-1.45825	0.144772	0.692591
KIAA1033	23325	Deguelin	0.0501232	0.551574	0.607893	0.907353	0.36422	0.741448
KIF11	3832	Deguelin	0.0501232	0.0206171	0.370496	0.0556472	0.955623	0.983486
KIF13A	63971	Deguelin	0.0501232	0.109684	0.27442	0.399694	0.689382	0.897003
KIF14	9928	Deguelin	0.0501232	0.364397	0.426793	0.853802	0.393215	0.754567
KIF15	56992	Deguelin	0.0501232	0.900811	0.418742	2.15123	0.0314579	0.597701
KIF18A	81930	Deguelin	0.0501232	0.263644	1.72133	0.153163	0.87827	0.968449
KIF18B	146909	Deguelin	0.0501232	0.648297	0.994734	0.651728	0.514576	0.815327
KIF1BP	26128	Deguelin	0.0501232	0.433995	0.492058	0.882	0.377777	0.747933
KIF20A	10112	Deguelin	0.0501232	0.845955	0.356844	2.37066	0.0177565	0.542097
KIF23	9493	Deguelin	0.0501232	0.517004	0.448743	1.15212	0.249273	0.696042
KIF2C	11004	Deguelin	0.0501232	0.199932	0.455585	0.438847	0.660772	0.89261
KIF4A	24137	Deguelin	0.0501232	1.59453	1.45743	1.09407	0.273923	0.699922
KIF5C	3800	Deguelin	0.0501232	-0.784781	0.283829	-2.76498	0.00569262	0.424255
KIT	3815	Deguelin	0.0501232	0.137867	0.666912	0.206724	0.836225	0.953282
KITLG	4254	Deguelin	0.0501232	0.493706	1.68961	0.292201	0.770133	0.925791
KLF5	688	Deguelin	0.0501232	0.455599	1.64932	0.276235	0.782367	0.927413
KLF6	1316	Deguelin	0.0501232	-0.401176	0.354449	-1.13183	0.257706	0.696592
KLHDC2	23588	Deguelin	0.0501232	0.335079	0.268683	1.24711	0.212356	0.693687
KLHL21	9903	Deguelin	0.0501232	-0.374798	0.408398	-0.917726	0.358762	0.739857
KLHL24	54800	Deguelin	0.0501232	-0.170162	0.29127	-0.584207	0.559081	0.841599
KLHL9	55958	Deguelin	0.0501232	-0.838781	0.448704	-1.86934	0.0615754	0.644274
KLK2	3817	Deguelin	0.0501232	-0.148524	1.49265	-0.0995031	0.920739	0.974026
KNL1	57082	Deguelin	0.0501232	1.38322	0.682996	2.02523	0.0428438	0.644217
KNSTRN	90417	Deguelin	0.0501232	0.0769577	0.250387	0.307354	0.758574	0.921432
KRT17	3872	Deguelin	0.0501232	1.76067	1.28768	1.36731	0.171527	0.693687
KRT18	3875	Deguelin	0.0501232	-1.62992	1.2389	-1.31562	0.188301	0.693687
KRT19	3880	Deguelin	0.0501232	0.197238	0.541258	0.364407	0.715554	0.905045
KRT6A	3853	Deguelin	0.0501232	-1.29177	1.06345	-1.2147	0.224479	0.693687
KRT81	3887	Deguelin	0.0501232	-0.570803	2.4485	-0.233123	0.815666	0.944388
KTN1	3895	Deguelin	0.0501232	0.665028	0.434193	1.53164	0.125611	0.684395
KYAT3	56267	Deguelin	0.0501232	0.0937175	0.138269	0.677789	0.497905	0.806689
L1CAM	3897	Deguelin	0.0501232	-0.514439	0.315432	-1.6309	0.102911	0.679132
LAGE3	8270	Deguelin	0.0501232	0.146388	0.353406	0.414219	0.678713	0.892714
LAMC2	3918	Deguelin	0.0501232	-0.0901154	0.786999	-0.114505	0.908837	0.973492
LAMP1	3916	Deguelin	0.0501232	-0.521685	0.457055	-1.14141	0.253701	0.696042
LAP3	7852	Deguelin	0.0501232	-0.478448	0.456222	-1.04872	0.294308	0.717376
LAT	23595	Deguelin	0.0501232	-0.586809	0.825564	-0.710798	0.47721	0.793181
LBR	3930	Deguelin	0.0501232	0.674572	0.353746	1.90694	0.0565286	0.644274
LCP1	3936	Deguelin	0.0501232	0.698079	1.21902	0.572654	0.566879	0.845213
LDHA	3939	Deguelin	0.0501232	0.92641	0.44835	2.06627	0.0388033	0.639993
LDLR	3949	Deguelin	0.0501232	-0.642818	0.525727	-1.22272	0.221435	0.693687
LEF1	51176	Deguelin	0.0501232	0.0736829	0.28384	0.259593	0.795178	0.931339
LEPROTL1	23484	Deguelin	0.0501232	0.727387	0.648862	1.12102	0.262279	0.699922
LGMN	5641	Deguelin	0.0501232	-0.352358	0.426795	-0.82559	0.409037	0.75933
LHX2	9355	Deguelin	0.0501232	-1.40196	1.31595	-1.06536	0.286715	0.710554
LIG1	3978	Deguelin	0.0501232	-0.0778215	0.584864	-0.133059	0.894147	0.970551
LILRA6	11025	Deguelin	0.0501232	-1.98422	1.27312	-1.55855	0.119103	0.679132
LIMS4	96626	Deguelin	0.0501232	-1.76984	1.14615	-1.54416	0.122549	0.679132
LIPA	1056	Deguelin	0.0501232	-0.629299	0.545876	-1.15282	0.248982	0.696042
LMNA	4000	Deguelin	0.0501232	-1.01931	0.651904	-1.56358	0.117915	0.679132
LMNB1	4001	Deguelin	0.0501232	-0.0174086	0.285291	-0.0610203	0.951343	0.98273
LMOD1	25802	Deguelin	0.0501232	-0.594983	0.40125	-1.48282	0.138121	0.692591
LOC100505812		Deguelin	0.0501232	0.640949	1.95092	0.328537	0.742506	0.917483
LOC100506029		Deguelin	0.0501232	0.703838	0.428678	1.64188	0.100615	0.679132
LOC100506051		Deguelin	0.0501232	-0.187786	1.10691	-0.169649	0.865286	0.965097
LOC100506948		Deguelin	0.0501232	0.15224	0.523227	0.290964	0.771079	0.925791
LOC220729	220729	Deguelin	0.0501232	-0.135962	0.223577	-0.608123	0.543106	0.833414
LOC283357		Deguelin	0.0501232	-2.33241	1.61631	-1.44304	0.149008	0.693687
LOC285812		Deguelin	0.0501232	-0.268799	1.37708	-0.195195	0.845241	0.955965
LOXL1	4016	Deguelin	0.0501232	-0.0662141	0.21061	-0.314392	0.753224	0.921432
LPAR2	9170	Deguelin	0.0501232	-0.604092	0.414121	-1.45873	0.144639	0.692591
LPCAT1	79888	Deguelin	0.0501232	-0.133707	0.766026	-0.174546	0.861436	0.965097
LPGAT1	9926	Deguelin	0.0501232	-0.527821	0.909335	-0.580447	0.561613	0.841599
LRCH4	4034	Deguelin	0.0501232	-0.412868	0.634245	-0.65096	0.515073	0.815532
LRP1	4035	Deguelin	0.0501232	-0.901243	0.766611	-1.17562	0.239747	0.696042
LRP10	4038	Deguelin	0.0501232	0.0241816	0.178628	0.135374	0.892316	0.969624
LRPAP1	4043	Deguelin	0.0501232	-0.513444	0.710556	-0.722595	0.469929	0.789616
LRRC34	151827	Deguelin	0.0501232	0.995539	2.01627	0.493753	0.62148	0.878291
LRRC41	10489	Deguelin	0.0501232	-0.573028	0.446378	-1.28373	0.199237	0.693687
LRRFIP2	9209	Deguelin	0.0501232	0.348766	0.731729	0.476633	0.633624	0.884639
LSM1	27257	Deguelin	0.0501232	1.10114	0.502228	2.1925	0.0283433	0.573591
LSM2	57819	Deguelin	0.0501232	0.842799	0.317505	2.65445	0.00794384	0.477275
LSM5	23658	Deguelin	0.0501232	0.947496	0.363703	2.60514	0.00918376	0.497939
LSM6	11157	Deguelin	0.0501232	0.780519	0.365435	2.13586	0.0326907	0.602766
LSS	4047	Deguelin	0.0501232	-0.70376	0.473421	-1.48654	0.137136	0.692591
LUM	4060	Deguelin	0.0501232	2.69134	1.45581	1.84869	0.0645024	0.644274
LUZP6	767558	Deguelin	0.0501232	0.0971376	0.335503	0.289528	0.772177	0.926127
LYAR	55646	Deguelin	0.0501232	-0.824042	0.65732	-1.25364	0.209974	0.693687
LYPLA1	10434	Deguelin	0.0501232	0.469388	0.255635	1.83617	0.0663332	0.644274
LYRM1	57149	Deguelin	0.0501232	0.521194	0.319455	1.63151	0.102783	0.679132
MACF1	23499	Deguelin	0.0501232	-0.667931	0.371501	-1.79792	0.0721891	0.644274
MAD2L1	4085	Deguelin	0.0501232	1.28375	0.759918	1.68932	0.0911574	0.668789
MAFF	23764	Deguelin	0.0501232	-0.739787	0.601375	-1.23016	0.218637	0.693687
MAFG	4097	Deguelin	0.0501232	-0.909728	0.826567	-1.10061	0.271066	0.699922
MAGI1	9223	Deguelin	0.0501232	-0.310657	0.240059	-1.29409	0.195635	0.693687
MALAT1	378938	Deguelin	0.0501232	-1.07064	0.666957	-1.60526	0.108436	0.679132
MALT1	10892	Deguelin	0.0501232	-0.03416	0.454043	-0.0752352	0.940028	0.978845
MAN2B1	4125	Deguelin	0.0501232	0.0424995	0.381522	0.111395	0.911303	0.973577
MANF	7873	Deguelin	0.0501232	0.29458	0.312883	0.941502	0.346448	0.733015
MAP1B	4131	Deguelin	0.0501232	-1.2611	0.69102	-1.82498	0.0680035	0.644274
MAP1LC3A	84557	Deguelin	0.0501232	-0.192481	0.289436	-0.665019	0.506039	0.811435
MAP1LC3B	81631	Deguelin	0.0501232	0.0622591	0.181895	0.342281	0.732139	0.91398
MAP2	4133	Deguelin	0.0501232	-0.634815	0.31738	-2.00017	0.0454816	0.644217
MAP2K4	6416	Deguelin	0.0501232	-0.24706	0.293382	-0.842111	0.399726	0.755972
MAP2K5	5607	Deguelin	0.0501232	0.313664	0.490586	0.639367	0.522584	0.821574
MAP3K4	4216	Deguelin	0.0501232	-0.234567	0.485375	-0.48327	0.628904	0.883167
MAP4K4	9448	Deguelin	0.0501232	-0.245882	0.254318	-0.966827	0.33363	0.73225
MAP6	4135	Deguelin	0.0501232	-0.654116	0.314113	-2.08242	0.0373037	0.639993
MAP7	9053	Deguelin	0.0501232	-1.25428	1.58775	-0.789976	0.429542	0.771925
MAPK1	5594	Deguelin	0.0501232	-0.104135	0.529805	-0.196553	0.844178	0.955965
MAPK12	6300	Deguelin	0.0501232	-0.200433	0.283642	-0.706639	0.479791	0.794765
MAPK13	5603	Deguelin	0.0501232	-0.545259	0.987907	-0.551934	0.580994	0.853682
MAPK14	1432	Deguelin	0.0501232	-0.484979	0.35007	-1.38538	0.165937	0.693687
MAPK1IP1L	93487	Deguelin	0.0501232	0.169049	0.599324	0.282067	0.777892	0.926127
MAPK3	5595	Deguelin	0.0501232	-0.0789799	0.261245	-0.302322	0.762407	0.921432
MAPK9	5601	Deguelin	0.0501232	0.0852767	0.225232	0.378617	0.704972	0.901184
MAPKAPK2	9261	Deguelin	0.0501232	-0.14478	0.343879	-0.421019	0.673741	0.89261
MAPKAPK3	7867	Deguelin	0.0501232	0.693493	0.783179	0.885484	0.375896	0.747421
MAPKAPK5	8550	Deguelin	0.0501232	-0.256577	0.378313	-0.678212	0.497637	0.806689
MAPT	4137	Deguelin	0.0501232	-0.557268	0.613425	-0.908454	0.363639	0.741448
MARCKS	4082	Deguelin	0.0501232	0.0195704	0.271127	0.0721816	0.942457	0.979113
MAST2	23139	Deguelin	0.0501232	-0.0544751	0.425225	-0.128109	0.898063	0.972588
MAT2A	4144	Deguelin	0.0501232	-0.429261	0.352725	-1.21699	0.22361	0.693687
MBD4	8930	Deguelin	0.0501232	0.103888	0.278785	0.372645	0.709413	0.903222
MBNL1	4154	Deguelin	0.0501232	0.134687	0.239873	0.561492	0.574462	0.851353
MBNL2	10150	Deguelin	0.0501232	-0.332379	0.242363	-1.37141	0.170248	0.693687
MBOAT7	79143	Deguelin	0.0501232	-1.40169	1.16229	-1.20598	0.227825	0.693687
MBTPS1	8720	Deguelin	0.0501232	-0.209187	0.448552	-0.466361	0.640957	0.886651
MCEMP1	199675	Deguelin	0.0501232	2.36879	2.40773	0.983826	0.325201	0.726793
MCL1	4170	Deguelin	0.0501232	-0.0885451	0.17896	-0.494776	0.620758	0.877828
MCM10	55388	Deguelin	0.0501232	-0.00324817	0.384789	-0.00844145	0.993265	0.997599
MCM2	4171	Deguelin	0.0501232	-0.292416	0.747761	-0.391055	0.695756	0.897477
MCM3	4172	Deguelin	0.0501232	-0.383177	0.328183	-1.16757	0.24298	0.696042
MCM4	4173	Deguelin	0.0501232	0.419	0.494812	0.846786	0.397114	0.755972
MCM6	4175	Deguelin	0.0501232	0.256542	0.551605	0.465082	0.641873	0.886814
MCM7	4176	Deguelin	0.0501232	0.242854	0.213146	1.13938	0.254545	0.696042
MCOLN1	57192	Deguelin	0.0501232	-0.195553	0.393304	-0.497206	0.619044	0.877828
MCUR1	63933	Deguelin	0.0501232	0.297782	0.389922	0.763696	0.445048	0.77232
MDH1	4190	Deguelin	0.0501232	0.353275	0.324971	1.08709	0.276995	0.70124
MDH2	4191	Deguelin	0.0501232	-0.145049	0.311698	-0.465352	0.641679	0.886814
MDK	4192	Deguelin	0.0501232	0.421647	0.287107	1.4686	0.14194	0.692591
MDM2	4193	Deguelin	0.0501232	0.366316	0.266543	1.37432	0.169342	0.693687
ME1	4199	Deguelin	0.0501232	-0.107941	0.26281	-0.410718	0.68128	0.892714
ME2	4200	Deguelin	0.0501232	0.593804	0.426122	1.39351	0.163466	0.693687
MED1	5469	Deguelin	0.0501232	-0.261434	0.345479	-0.756727	0.449214	0.773746
MED12	9968	Deguelin	0.0501232	-0.193988	0.275898	-0.703115	0.481984	0.796025
MED21	9412	Deguelin	0.0501232	0.717987	0.472218	1.52046	0.128396	0.692313
MED24	6837	Deguelin	0.0501232	-0.418294	0.279018	-1.49917	0.13383	0.692591
MEF2C	4208	Deguelin	0.0501232	0.638473	0.563295	1.13346	0.257021	0.696592
MEFV	4210	Deguelin	0.0501232	-1.87961	1.81012	-1.03839	0.299088	0.720339
MELK	9833	Deguelin	0.0501232	0.863574	0.834194	1.03522	0.300566	0.720529
MEST	4232	Deguelin	0.0501232	0.773251	1.07832	0.717086	0.473321	0.790627
METRN	79006	Deguelin	0.0501232	0.36101	0.376355	0.959229	0.337444	0.73225
METTL2A	55798	Deguelin	0.0501232	0.150601	0.888919	0.16942	0.865466	0.965097
MEX3B	84206	Deguelin	0.0501232	-0.205592	0.247008	-0.832329	0.405223	0.756988
MFSD10	10227	Deguelin	0.0501232	-0.502527	0.416279	-1.20719	0.227359	0.693687
MFSD14A	64645	Deguelin	0.0501232	0.413926	0.431688	0.958854	0.337632	0.73225
MGC70870	403340	Deguelin	0.0501232	0.472614	1.71684	0.27528	0.783101	0.927413
MGEA5	10724	Deguelin	0.0501232	-0.436497	0.415521	-1.05048	0.293497	0.716185
MICALL1	85377	Deguelin	0.0501232	-0.531601	1.06575	-0.498806	0.617916	0.877157
MIF	268	Deguelin	0.0501232	1.01674	0.453846	2.24028	0.0250727	0.573591
MITF	4286	Deguelin	0.0501232	-0.32788	0.417465	-0.785407	0.432215	0.772204
MKI67	4288	Deguelin	0.0501232	0.253253	0.440274	0.575217	0.565145	0.844694
MKNK1	8569	Deguelin	0.0501232	0.312091	0.615757	0.506841	0.612267	0.87407
MLEC	9761	Deguelin	0.0501232	0.743889	0.465659	1.5975	0.110155	0.679132
MLLT11	10962	Deguelin	0.0501232	-0.203783	0.162068	-1.25739	0.208611	0.693687
MMADHC	27249	Deguelin	0.0501232	0.308014	0.298391	1.03225	0.301955	0.720529
MMP2	4313	Deguelin	0.0501232	-0.608512	0.309332	-1.96718	0.0491622	0.644274
MMP9	4318	Deguelin	0.0501232	0.0885782	1.83608	0.048243	0.961523	0.984053
MNAT1	4331	Deguelin	0.0501232	-0.229671	0.156188	-1.47048	0.141433	0.692591
MND1	84057	Deguelin	0.0501232	0.317879	0.709268	0.448179	0.654024	0.89261
MOB1A	55233	Deguelin	0.0501232	1.12817	0.642299	1.75646	0.0790102	0.644274
MOK	5891	Deguelin	0.0501232	-0.595587	0.58901	-1.01117	0.311937	0.726793
MORF4L1	10933	Deguelin	0.0501232	0.55301	0.6021	0.918468	0.358374	0.739857
MORF4L2	9643	Deguelin	0.0501232	0.465615	0.373854	1.24545	0.212967	0.693687
MORN2	729967	Deguelin	0.0501232	-0.70579	0.631164	-1.11824	0.263466	0.699922
MPC2	25874	Deguelin	0.0501232	-0.0607093	0.214475	-0.28306	0.777131	0.926127
MPDZ	8777	Deguelin	0.0501232	0.0582975	0.414766	0.140555	0.888221	0.969624
MPO	4353	Deguelin	0.0501232	-0.0368329	1.12238	-0.0328168	0.973821	0.989712
MPZL1	9019	Deguelin	0.0501232	0.256723	0.317909	0.807535	0.419358	0.766679
MRE11A	4361	Deguelin	0.0501232	-0.562802	0.529263	-1.06337	0.287615	0.711823
MRPL12	6182	Deguelin	0.0501232	0.533773	0.348137	1.53322	0.125221	0.683945
MRPL13	28998	Deguelin	0.0501232	0.662466	0.373313	1.77456	0.0759706	0.644274
MRPL14	64928	Deguelin	0.0501232	0.607245	0.342531	1.77282	0.0762586	0.644274
MRPL15	9801	Deguelin	0.0501232	0.412302	0.242463	1.70047	0.0890417	0.662006
MRPL19	9801	Deguelin	0.0501232	1.0032	0.636037	1.57727	0.114733	0.679132
MRPL3	11222	Deguelin	0.0501232	0.978986	0.507549	1.92885	0.0537496	0.644274
MRPL36	64979	Deguelin	0.0501232	0.275923	0.213775	1.29072	0.196802	0.693687
MRPL37	51253	Deguelin	0.0501232	0.588484	0.418719	1.40544	0.159891	0.693687
MRPL40	64976	Deguelin	0.0501232	0.283814	0.540868	0.524738	0.599766	0.863166
MRPL53	116540	Deguelin	0.0501232	-0.223684	1.2312	-0.18168	0.855834	0.962847
MRPL58	3396	Deguelin	0.0501232	0.307057	0.295135	1.0404	0.298156	0.720169
MRPS16	51021	Deguelin	0.0501232	0.331325	0.313726	1.0561	0.290923	0.715298
MRPS17	51373	Deguelin	0.0501232	1.095	0.549477	1.9928	0.0462837	0.644217
MRPS2	51116	Deguelin	0.0501232	0.211968	0.589753	0.359418	0.719282	0.90702
MRPS23	51649	Deguelin	0.0501232	0.517056	1.09352	0.472834	0.636331	0.885633
MRPS6	64968	Deguelin	0.0501232	0.4155	0.341532	1.21658	0.223765	0.693687
MSH2	4436	Deguelin	0.0501232	0.265256	0.322308	0.822991	0.410513	0.75933
MSH6	2956	Deguelin	0.0501232	0.411924	0.28475	1.44662	0.148005	0.693687
MSI2	124540	Deguelin	0.0501232	-0.39789	0.166592	-2.38842	0.0169211	0.542097
MSL2	55167	Deguelin	0.0501232	-1.61377	0.865867	-1.86377	0.0623545	0.644274
MSMO1	6307	Deguelin	0.0501232	0.680426	0.308268	2.20725	0.0272964	0.573591
MSRA	4482	Deguelin	0.0501232	0.793459	1.31338	0.604137	0.545753	0.833414
MT-ND6		Deguelin	0.0501232	-0.937952	0.758038	-1.23734	0.215961	0.693687
MT1E	4493	Deguelin	0.0501232	0.240518	1.99365	0.120642	0.903975	0.97267
MT1G	4495	Deguelin	0.0501232	0.164171	0.411945	0.398526	0.690243	0.897003
MT1X	4501	Deguelin	0.0501232	0.908814	2.1346	0.425754	0.670287	0.89261
MT2A	4502	Deguelin	0.0501232	0.202441	1.71253	0.118212	0.9059	0.97318
MTA1	9112	Deguelin	0.0501232	-0.459826	0.440056	-1.04493	0.296057	0.72006
MTAP	4507	Deguelin	0.0501232	-0.096913	0.364109	-0.266165	0.790112	0.929815
MTERFD		Deguelin	0.0501232	0.570811	0.819435	0.696591	0.486059	0.799784
MTF1	4241	Deguelin	0.0501232	-0.789339	1.45874	-0.541111	0.588431	0.85945
MTF2	22823	Deguelin	0.0501232	-0.124382	0.26915	-0.462129	0.643989	0.888081
MTFR1	9650	Deguelin	0.0501232	0.223368	0.276956	0.80651	0.419949	0.766679
MTHFD1	4522	Deguelin	0.0501232	0.186381	0.418107	0.445773	0.655761	0.89261
MTHFD2	10797	Deguelin	0.0501232	0.0835368	0.271487	0.307701	0.75831	0.921432
MTMR2	8898	Deguelin	0.0501232	-0.259596	0.678012	-0.382878	0.70181	0.899207
MTR	4548	Deguelin	0.0501232	0.0287283	0.798981	0.0359561	0.971317	0.98821
MUC1	4582	Deguelin	0.0501232	-0.81731	0.474548	-1.72229	0.0850168	0.652372
MUC20	200958	Deguelin	0.0501232	-0.00858304	1.45219	-0.00591042	0.995284	0.997848
MVP	9961	Deguelin	0.0501232	0.250018	0.304593	0.820826	0.411746	0.759771
MXRA5	25878	Deguelin	0.0501232	-0.585954	1.35205	-0.433381	0.664738	0.89261
MYB	4602	Deguelin	0.0501232	-1.11424	0.691963	-1.61027	0.10734	0.679132
MYBL1	4603	Deguelin	0.0501232	-0.123555	0.472622	-0.261425	0.793765	0.930664
MYBL2	4605	Deguelin	0.0501232	-0.38873	0.315632	-1.23159	0.218101	0.693687
MYC	4609	Deguelin	0.0501232	-0.0862958	0.809133	-0.106652	0.915065	0.974026
MYCBP2	23077	Deguelin	0.0501232	-0.63581	0.561142	-1.13306	0.257187	0.696592
MYL1	4632	Deguelin	0.0501232	0.470139	1.03002	0.456438	0.648075	0.891272
MYL12A	10627	Deguelin	0.0501232	-0.0997564	1.26147	-0.0790793	0.93697	0.97788
MYL4	4635	Deguelin	0.0501232	-1.29082	0.741082	-1.74181	0.0815416	0.644274
MYLK	4638	Deguelin	0.0501232	-0.207863	1.23267	-0.168628	0.866089	0.965097
MYO10	4651	Deguelin	0.0501232	-0.554468	0.332143	-1.66936	0.0950451	0.679132
MYO18A	399687	Deguelin	0.0501232	-0.795185	1.30417	-0.609727	0.542043	0.833414
NAA20	51126	Deguelin	0.0501232	-0.125548	0.637271	-0.197009	0.843821	0.955965
NAA50	80218	Deguelin	0.0501232	-1.21488	1.06044	-1.14564	0.251944	0.696042
NAIP	4671	Deguelin	0.0501232	-0.309818	0.576411	-0.537495	0.590926	0.861062
NAMPT	10135	Deguelin	0.0501232	-0.125063	0.184819	-0.676678	0.498611	0.806689
NANOG	79923	Deguelin	0.0501232	-2.47215	1.43657	-1.72087	0.0852739	0.652372
NARFL	64428	Deguelin	0.0501232	-0.160482	0.384731	-0.417128	0.676584	0.89261
NAT1	9	Deguelin	0.0501232	0.440144	0.493948	0.891075	0.372889	0.745443
NAV1	89796	Deguelin	0.0501232	-0.986596	0.542299	-1.81928	0.0688682	0.644274
NCAM1	4684	Deguelin	0.0501232	-0.664929	0.402907	-1.65033	0.0988755	0.679132
NCAN	1463	Deguelin	0.0501232	-0.79588	0.280211	-2.84029	0.00450727	0.424255
NCAPD2	9918	Deguelin	0.0501232	-0.405374	0.665911	-0.608751	0.54269	0.833414
NCAPG	64151	Deguelin	0.0501232	-0.343977	0.370973	-0.927229	0.353807	0.735815
NCAPH	23397	Deguelin	0.0501232	0.593006	0.597976	0.991689	0.321349	0.726793
NCBP1	4686	Deguelin	0.0501232	-0.986948	0.489896	-2.01461	0.043946	0.644217
NCEH1	57552	Deguelin	0.0501232	-0.59788	0.717625	-0.833136	0.404768	0.756988
NCK1	4690	Deguelin	0.0501232	0.607575	0.425006	1.42957	0.152842	0.693687
NCK2	8440	Deguelin	0.0501232	-0.0998011	0.714952	-0.139591	0.888983	0.969624
NCOA3	8202	Deguelin	0.0501232	0.0796345	0.401088	0.198546	0.842618	0.955965
NDRG1	10397	Deguelin	0.0501232	-0.380811	0.458366	-0.8308	0.406086	0.75796
NDUFA1	4694	Deguelin	0.0501232	1.63424	0.694007	2.35479	0.0185332	0.542097
NDUFA13	51079	Deguelin	0.0501232	1.3271	0.484392	2.73971	0.00614926	0.424255
NDUFA4	4697	Deguelin	0.0501232	1.19875	0.672677	1.78205	0.0747409	0.644274
NDUFB3	4709	Deguelin	0.0501232	1.68601	0.755584	2.2314	0.0256544	0.573591
NDUFV2	4729	Deguelin	0.0501232	1.41852	0.814003	1.74265	0.0813946	0.644274
NDUFV3	4731	Deguelin	0.0501232	0.295439	0.362738	0.81447	0.415376	0.762151
NEFH	4744	Deguelin	0.0501232	-0.832171	0.426744	-1.95005	0.0511705	0.644274
NEFL	4747	Deguelin	0.0501232	0.0539489	0.206071	0.261798	0.793477	0.930664
NEIL3	55247	Deguelin	0.0501232	1.09164	0.689795	1.58256	0.113521	0.679132
NEK2	4751	Deguelin	0.0501232	1.20894	0.328265	3.68281	0.000230679	0.100585
NENF	29937	Deguelin	0.0501232	1.55659	0.777422	2.00225	0.0452582	0.644217
NES	10763	Deguelin	0.0501232	-0.366343	0.821229	-0.446091	0.655531	0.89261
NET1	6530	Deguelin	0.0501232	0.08999	0.318495	0.282548	0.777523	0.926127
NEUROD1	4760	Deguelin	0.0501232	0.470025	0.493546	0.952343	0.340923	0.733015
NEUROG2	63973	Deguelin	0.0501232	0.244951	1.24794	0.196283	0.844389	0.955965
NFATC3	4775	Deguelin	0.0501232	-0.227647	0.343882	-0.661992	0.507977	0.812823
NFATC4	4776	Deguelin	0.0501232	-0.478316	0.394191	-1.21341	0.224972	0.693687
NFE2L2	4780	Deguelin	0.0501232	-0.496775	0.458748	-1.08289	0.278856	0.70124
NFE2L3	9603	Deguelin	0.0501232	0.234982	0.678582	0.346284	0.729129	0.913157
NFIL3	4783	Deguelin	0.0501232	-0.639588	0.636906	-1.00421	0.315277	0.726793
NFKB1	4790	Deguelin	0.0501232	0.066078	0.284316	0.23241	0.81622	0.944406
NFKB2	4791	Deguelin	0.0501232	-0.291911	0.441422	-0.661297	0.508422	0.812823
NFKBIA	4792	Deguelin	0.0501232	1.31675	1.12324	1.17228	0.241086	0.696042
NFKBIB	4793	Deguelin	0.0501232	-0.962803	0.872243	-1.10382	0.269669	0.699922
NFKBIE	4794	Deguelin	0.0501232	0.406512	0.534663	0.760314	0.447067	0.773746
NFKBIZ	64332	Deguelin	0.0501232	-0.580137	0.655012	-0.88569	0.375785	0.747421
NFYB	4801	Deguelin	0.0501232	1.4604	0.944656	1.54596	0.122114	0.679132
NGFR	4804	Deguelin	0.0501232	-1.00827	1.04015	-0.969347	0.332372	0.73225
NGRN	51335	Deguelin	0.0501232	-0.392559	0.283448	-1.38494	0.166071	0.693687
NHLH1	4807	Deguelin	0.0501232	-0.783372	0.606061	-1.29256	0.196162	0.693687
NHP2	55651	Deguelin	0.0501232	0.522382	0.292766	1.7843	0.0743753	0.644274
NIPSNAP1	8508	Deguelin	0.0501232	-0.28615	1.58238	-0.180836	0.856496	0.963071
NIPSNAP3A	25934	Deguelin	0.0501232	0.983949	0.615048	1.59979	0.109645	0.679132
NISCH	11188	Deguelin	0.0501232	-0.48825	0.266872	-1.82953	0.0673204	0.644274
NIT1	4817	Deguelin	0.0501232	-0.5147	0.345197	-1.49103	0.135953	0.692591
NLRC5	84166	Deguelin	0.0501232	-0.731156	0.710285	-1.02938	0.3033	0.722653
NME1	4830	Deguelin	0.0501232	0.0921989	0.244139	0.37765	0.705691	0.901184
NME2	4831	Deguelin	0.0501232	0.401101	0.319227	1.25648	0.208943	0.693687
NMT1	4836	Deguelin	0.0501232	-0.671167	0.38144	-1.75956	0.078482	0.644274
NNMT	4837	Deguelin	0.0501232	0.389839	0.93287	0.417892	0.676026	0.89261
NNT	23530	Deguelin	0.0501232	-0.517376	0.491428	-1.0528	0.292432	0.716185
NOC3L	64318	Deguelin	0.0501232	-0.081255	0.300919	-0.270023	0.787143	0.927413
NOL11	25926	Deguelin	0.0501232	0.601915	0.483108	1.24592	0.212793	0.693687
NOL3	8996	Deguelin	0.0501232	-0.671143	0.645794	-1.03925	0.298687	0.720169
NOLC1	9221	Deguelin	0.0501232	-0.245738	0.307284	-0.799712	0.423878	0.768263
NOP56	10528	Deguelin	0.0501232	-0.157102	0.20069	-0.78281	0.433739	0.772204
NOP58	51602	Deguelin	0.0501232	0.338018	0.313874	1.07692	0.281515	0.703745
NOS3	4846	Deguelin	0.0501232	-0.226976	1.10877	-0.20471	0.837799	0.953282
NOSIP	51070	Deguelin	0.0501232	0.496889	0.285962	1.7376	0.0822809	0.646327
NOTCH1	4851	Deguelin	0.0501232	-0.425049	0.605393	-0.702105	0.482614	0.796474
NOTCH2	4853	Deguelin	0.0501232	-0.0430379	0.528509	-0.0814327	0.935098	0.977513
NOTCH3	4854	Deguelin	0.0501232	-0.935261	0.728173	-1.28439	0.199004	0.693687
NPC1	4864	Deguelin	0.0501232	-0.856392	0.561361	-1.52557	0.127118	0.689229
NPDC1	56654	Deguelin	0.0501232	-0.395378	0.26441	-1.49532	0.134831	0.692591
NPEPL1	79716	Deguelin	0.0501232	-0.712652	0.592777	-1.20223	0.229276	0.693687
NPRL2	10641	Deguelin	0.0501232	-0.503538	0.324014	-1.55406	0.120169	0.679132
NPTX1	4884	Deguelin	0.0501232	-1.24974	0.93946	-1.33028	0.183426	0.693687
NPTX2	4885	Deguelin	0.0501232	-0.0580819	0.429225	-0.135318	0.892361	0.969624
NQO1	1728	Deguelin	0.0501232	0.592765	0.159947	3.70602	0.000210543	0.100585
NR1D1	9572	Deguelin	0.0501232	-0.399826	1.1433	-0.349712	0.726555	0.911957
NR1H2	7376	Deguelin	0.0501232	0.03664	0.249749	0.146707	0.883363	0.969624
NR1H3	10062	Deguelin	0.0501232	-1.05609	1.10073	-0.959445	0.337334	0.73225
NR2F1	7025	Deguelin	0.0501232	-0.148899	0.207565	-0.717364	0.47315	0.790627
NR2F2	7026	Deguelin	0.0501232	-0.487534	0.335666	-1.45244	0.14638	0.693687
NR2F6	2063	Deguelin	0.0501232	0.736094	0.432659	1.70133	0.0888816	0.662006
NR3C1	2908	Deguelin	0.0501232	-0.049344	0.260764	-0.189229	0.849914	0.959612
NR4A2	4929	Deguelin	0.0501232	-0.264067	0.4246	-0.621919	0.533995	0.830731
NR4A3	8013	Deguelin	0.0501232	-1.34747	1.41775	-0.950432	0.341893	0.733015
NR5A1	2516	Deguelin	0.0501232	-0.386345	0.97993	-0.394258	0.693391	0.897196
NRAS	4893	Deguelin	0.0501232	0.0427143	0.203406	0.209996	0.833671	0.953282
NRCAM	4897	Deguelin	0.0501232	-0.677986	0.330356	-2.05229	0.0401418	0.641979
NRF1	4779	Deguelin	0.0501232	0.396008	0.410332	0.96509	0.334499	0.73225
NRG1	3084	Deguelin	0.0501232	-0.664742	0.480904	-1.38228	0.166887	0.693687
NRIP1	8204	Deguelin	0.0501232	-0.161492	0.39569	-0.408127	0.68318	0.892714
NRXN1	9378	Deguelin	0.0501232	-0.405743	0.454359	-0.893001	0.371856	0.745443
NSA2	10412	Deguelin	0.0501232	-0.323683	0.316937	-1.02128	0.30712	0.723724
NSDHL	50814	Deguelin	0.0501232	-0.881984	1.57763	-0.559056	0.576123	0.851544
NSG1	27065	Deguelin	0.0501232	-0.0512077	0.710643	-0.0720583	0.942556	0.979113
NT5DC2	64943	Deguelin	0.0501232	0.496994	1.00329	0.495366	0.620342	0.877828
NTRK1	4914	Deguelin	0.0501232	-0.581013	0.376757	-1.54214	0.123039	0.679132
NUCB2	4925	Deguelin	0.0501232	-0.0802415	0.848419	-0.0945776	0.92465	0.974026
NUDCD3	23386	Deguelin	0.0501232	-0.439549	0.522459	-0.841307	0.400176	0.755972
NUDT21	11051	Deguelin	0.0501232	0.444892	0.412973	1.07729	0.28135	0.703745
NUDT5	11164	Deguelin	0.0501232	-0.612782	0.657229	-0.932372	0.351144	0.73433
NUDT9	53343	Deguelin	0.0501232	0.0254211	0.290385	0.0875426	0.93024	0.975436
NUF2	83540	Deguelin	0.0501232	1.90179	0.85941	2.2129	0.0269043	0.573591
NUP107	57122	Deguelin	0.0501232	0.582671	0.430534	1.35337	0.175938	0.693687
NUP133	55746	Deguelin	0.0501232	0.213426	0.366407	0.582483	0.560241	0.841599
NUP37	79023	Deguelin	0.0501232	1.54605	1.05481	1.46571	0.142726	0.692591
NUP50	10762	Deguelin	0.0501232	-0.322366	0.263153	-1.22501	0.22057	0.693687
NUP62	23636	Deguelin	0.0501232	0.867157	0.576787	1.50343	0.132729	0.692591
NUP85	79902	Deguelin	0.0501232	-0.712132	0.561136	-1.26909	0.204409	0.693687
NUP88	4927	Deguelin	0.0501232	-0.683373	0.38006	-1.79807	0.0721663	0.644274
NUP93	9688	Deguelin	0.0501232	-0.189867	1.67256	-0.113519	0.909619	0.97356
NUS1	11049	Deguelin	0.0501232	0.261817	0.223079	1.17365	0.240535	0.696042
NUSAP1	51203	Deguelin	0.0501232	-0.186447	0.470825	-0.395999	0.692105	0.897114
NVL	4931	Deguelin	0.0501232	-0.488249	0.512069	-0.953483	0.340345	0.733015
OAZ1	4946	Deguelin	0.0501232	0.430493	0.297255	1.44823	0.147553	0.693687
OIP5	11339	Deguelin	0.0501232	2.14297	0.643945	3.32788	0.000875104	0.244697
OLFML2B	25903	Deguelin	0.0501232	0.00972413	0.208496	0.0466395	0.962801	0.984078
OLIG2	10215	Deguelin	0.0501232	-1.01334	0.964491	-1.05064	0.293422	0.716185
ONECUT1	3175	Deguelin	0.0501232	-1.00924	1.06624	-0.946542	0.343872	0.733015
OPHN1	4983	Deguelin	0.0501232	0.444723	0.729282	0.60981	0.541988	0.833414
OPN3	23596	Deguelin	0.0501232	0.385096	1.13259	0.340013	0.733847	0.91398
ORC1	4998	Deguelin	0.0501232	0.374314	0.654762	0.571679	0.567539	0.845213
ORC4	5000	Deguelin	0.0501232	0.0934879	0.665987	0.140375	0.888364	0.969624
ORC6	23594	Deguelin	0.0501232	0.309859	0.651369	0.475704	0.634285	0.884639
ORMDL2	29095	Deguelin	0.0501232	0.346384	0.445911	0.776799	0.437277	0.772204
ORMDL3	94103	Deguelin	0.0501232	-0.14109	0.264398	-0.533626	0.5936	0.861062
OST4	100128731	Deguelin	0.0501232	0.925624	0.39222	2.35996	0.018277	0.542097
OSTC	58505	Deguelin	0.0501232	0.658636	0.349682	1.88353	0.0596285	0.644274
OTUD7B	56957	Deguelin	0.0501232	-0.113159	1.2593	-0.0898584	0.9284	0.974534
OTX2	5015	Deguelin	0.0501232	-0.144311	0.441974	-0.326516	0.744034	0.917862
OXA1L	5018	Deguelin	0.0501232	0.559418	0.598384	0.934882	0.349849	0.733446
OXCT1	5019	Deguelin	0.0501232	-0.861007	0.705273	-1.22081	0.222156	0.693687
OXSR1	9943	Deguelin	0.0501232	0.127934	0.414483	0.30866	0.75758	0.921432
P2RX3	5024	Deguelin	0.0501232	-1.07899	0.486162	-2.21941	0.0264586	0.573591
P4HA2	8974	Deguelin	0.0501232	-0.0458843	0.372332	-0.123235	0.901921	0.97267
P4HB	5034	Deguelin	0.0501232	0.389207	1.19676	0.325219	0.745016	0.918293
P4HTM	54681	Deguelin	0.0501232	-0.278834	0.71727	-0.388743	0.697466	0.897477
PAF1	5828	Deguelin	0.0501232	-0.717047	0.578251	-1.24003	0.214966	0.693687
PAFAH1B1	5048	Deguelin	0.0501232	-0.192598	0.25764	-0.74755	0.454732	0.779315
PAFAH1B3	5050	Deguelin	0.0501232	-0.196681	0.24379	-0.806763	0.419803	0.766679
PAICS	10606	Deguelin	0.0501232	-0.116877	0.276869	-0.422136	0.672926	0.89261
PAIP1	10605	Deguelin	0.0501232	-0.220503	0.731198	-0.301564	0.762985	0.921432
PAK1	5058	Deguelin	0.0501232	0.82203	1.06311	0.773235	0.439384	0.772204
PAK4	10298	Deguelin	0.0501232	-0.440389	0.465389	-0.946282	0.344005	0.733015
PANK3	79646	Deguelin	0.0501232	0.343184	0.355484	0.9654	0.334345	0.73225
PAPD7	11044	Deguelin	0.0501232	0.00114349	0.43469	0.00263059	0.997901	0.99925
PAPOLA	10914	Deguelin	0.0501232	0.382469	0.498292	0.767561	0.442748	0.77232
PAPSS1	9061	Deguelin	0.0501232	0.71104	0.588461	1.2083	0.22693	0.693687
PARK7	11315	Deguelin	0.0501232	0.505538	0.315363	1.60304	0.108926	0.679132
PARP1	142	Deguelin	0.0501232	0.209065	0.213222	0.980507	0.326836	0.727102
PARP2	10038	Deguelin	0.0501232	-0.00438072	0.21854	-0.0200454	0.984007	0.99371
PAX3	5077	Deguelin	0.0501232	-1.33928	1.34541	-0.995445	0.31952	0.726793
PAX6	5080	Deguelin	0.0501232	0.212789	0.810463	0.262552	0.792896	0.930664
PAXIP1	22976	Deguelin	0.0501232	1.13865	0.843854	1.34934	0.177227	0.693687
PBK	55872	Deguelin	0.0501232	0.644457	0.969193	0.664942	0.506088	0.811435
PCBD1	5092	Deguelin	0.0501232	0.367386	0.320032	1.14797	0.250982	0.696042
PCCB	5096	Deguelin	0.0501232	0.447096	0.503387	0.888176	0.374446	0.747212
PCDH8	5100	Deguelin	0.0501232	-0.431869	0.851804	-0.507005	0.612151	0.87407
PCDHA1	56147	Deguelin	0.0501232	-0.651283	1.21562	-0.535762	0.592123	0.861062
PCDHA9	9752	Deguelin	0.0501232	-2.10202	1.53636	-1.36818	0.171255	0.693687
PCM1	4152	Deguelin	0.0501232	-0.252024	0.292289	-0.862244	0.388553	0.754567
PCMT1	5110	Deguelin	0.0501232	0.865196	0.618688	1.39844	0.161982	0.693687
PCNA	5111	Deguelin	0.0501232	2.11562	0.875753	2.41578	0.0157016	0.542097
PDCD6IP	10015	Deguelin	0.0501232	-0.528442	0.515582	-1.02494	0.30539	0.723724
PDE1A	5136	Deguelin	0.0501232	-0.10782	0.574262	-0.187754	0.851069	0.960364
PDE4C	5143	Deguelin	0.0501232	-1.42836	1.29695	-1.10132	0.270756	0.699922
PDGFB	5155	Deguelin	0.0501232	-0.602567	0.444832	-1.35459	0.175547	0.693687
PDHA1	5160	Deguelin	0.0501232	0.257084	0.219286	1.17237	0.241049	0.696042
PDHB	5162	Deguelin	0.0501232	-0.0714874	0.204818	-0.349029	0.727067	0.911957
PDHX	8050	Deguelin	0.0501232	0.352202	0.637279	0.552665	0.580493	0.853682
PDIA5	10954	Deguelin	0.0501232	-0.00414666	0.552228	-0.00750896	0.994009	0.997599
PDIA6	10130	Deguelin	0.0501232	0.10591	0.169229	0.625838	0.531421	0.829017
PDK4	5166	Deguelin	0.0501232	-0.490567	0.594876	-0.824654	0.409568	0.75933
PDS5A	23244	Deguelin	0.0501232	0.298674	0.34708	0.860535	0.389494	0.754567
PEBP1	5037	Deguelin	0.0501232	-0.125609	0.172675	-0.727432	0.466961	0.788085
PECAM1	5175	Deguelin	0.0501232	0.457587	0.789306	0.579733	0.562094	0.841599
PECR	55825	Deguelin	0.0501232	0.244477	0.46477	0.526017	0.598876	0.862807
PEG10	23089	Deguelin	0.0501232	-0.741086	0.336762	-2.20062	0.0277629	0.573591
PEX3	8504	Deguelin	0.0501232	-0.0258276	0.374248	-0.0690119	0.94498	0.980715
PFAS	5198	Deguelin	0.0501232	-0.579903	1.33923	-0.433012	0.665006	0.89261
PFKFB4	5210	Deguelin	0.0501232	-0.139886	0.395802	-0.353425	0.72377	0.910034
PFKL	5211	Deguelin	0.0501232	-0.146409	0.466349	-0.313948	0.753561	0.921432
PFKP	5214	Deguelin	0.0501232	0.17457	0.932492	0.187208	0.851497	0.960364
PFN1	5216	Deguelin	0.0501232	0.18201	0.212382	0.856993	0.391448	0.754567
PGA3	643834	Deguelin	0.0501232	-1.52647	1.332	-1.146	0.251797	0.696042
PGA5	5222	Deguelin	0.0501232	1.88721	0.800609	2.35722	0.0184121	0.542097
PGAM1	5223	Deguelin	0.0501232	0.0484254	0.228728	0.211716	0.832329	0.952763
PGF	5228	Deguelin	0.0501232	-0.567686	0.33734	-1.68283	0.0924073	0.671312
PGK1	5230	Deguelin	0.0501232	-0.0889301	0.2011	-0.442218	0.658331	0.89261
PGM1	5236	Deguelin	0.0501232	0.354939	0.323056	1.09869	0.271901	0.699922
PGM3	5238	Deguelin	0.0501232	-0.0282195	0.313688	-0.0899605	0.928319	0.974534
PGRMC1	10857	Deguelin	0.0501232	0.845304	0.679751	1.24355	0.213666	0.693687
PHF5A	84844	Deguelin	0.0501232	0.550246	0.352536	1.56082	0.118566	0.679132
PHGDH	26227	Deguelin	0.0501232	0.374589	0.502186	0.745917	0.455717	0.779459
PHKA1	5255	Deguelin	0.0501232	-0.717257	0.446518	-1.60633	0.108201	0.679132
PHKB	5257	Deguelin	0.0501232	-0.397474	0.397976	-0.998738	0.317921	0.726793
PHLDA1	22822	Deguelin	0.0501232	-0.77782	0.406156	-1.91508	0.0554826	0.644274
PHLDA3	23612	Deguelin	0.0501232	-0.00152695	1.17478	-0.00129977	0.998963	0.999862
PHLDB2	90102	Deguelin	0.0501232	-0.0857238	1.76655	-0.0485261	0.961297	0.984053
PI4KA	5297	Deguelin	0.0501232	-0.401109	0.267228	-1.501	0.133356	0.692591
PIGB	9488	Deguelin	0.0501232	1.45648	1.4055	1.03627	0.300078	0.720529
PIGF	5228	Deguelin	0.0501232	0.351095	0.266262	1.31861	0.187301	0.693687
PIGP	51227	Deguelin	0.0501232	0.936202	0.515769	1.81516	0.0694997	0.644274
PIH1D1	55011	Deguelin	0.0501232	1.11986	0.705594	1.58712	0.112485	0.679132
PIK3C2A	5286	Deguelin	0.0501232	-0.285993	0.283679	-1.00816	0.313379	0.726793
PIK3C2B	5287	Deguelin	0.0501232	-0.520854	0.521078	-0.99957	0.317519	0.726793
PIK3C3	5289	Deguelin	0.0501232	-0.356099	0.231149	-1.54056	0.123423	0.679132
PIK3CA	5290	Deguelin	0.0501232	-0.18897	0.985902	-0.191672	0.847999	0.958364
PIK3R1	5295	Deguelin	0.0501232	-0.281475	0.660981	-0.425845	0.670221	0.89261
PIK3R3	8503	Deguelin	0.0501232	-0.187068	0.56361	-0.33191	0.739957	0.915372
PIK3R4	30849	Deguelin	0.0501232	-0.21144	0.628727	-0.336299	0.736645	0.915193
PIN1	5300	Deguelin	0.0501232	0.637461	0.508908	1.2526	0.21035	0.693687
PINK1	65018	Deguelin	0.0501232	-0.526816	0.462158	-1.13991	0.254325	0.696042
PIP4K2B	8396	Deguelin	0.0501232	-0.549085	0.546226	-1.00523	0.314784	0.726793
PITPNA	5306	Deguelin	0.0501232	-0.657071	0.658938	-0.997168	0.318683	0.726793
PKIB	5570	Deguelin	0.0501232	-2.35555	1.69081	-1.39315	0.163573	0.693687
PKIG	11142	Deguelin	0.0501232	1.16036	0.970269	1.19592	0.231728	0.693687
PLA2G15	23659	Deguelin	0.0501232	-0.427679	1.28006	-0.334108	0.738298	0.915358
PLA2G4A	5321	Deguelin	0.0501232	1.94563	1.86878	1.04112	0.29782	0.720169
PLA2G7	7941	Deguelin	0.0501232	-0.674056	1.4545	-0.463427	0.643058	0.887348
PLAGL1	5325	Deguelin	0.0501232	0.722688	1.3593	0.531663	0.59496	0.861062
PLCB3	5331	Deguelin	0.0501232	-0.0904852	0.409086	-0.221189	0.824946	0.948218
PLEKHA7	144100	Deguelin	0.0501232	-0.150476	1.44238	-0.104325	0.916911	0.974026
PLEKHJ1	55111	Deguelin	0.0501232	0.601491	0.325562	1.84755	0.0646676	0.644274
PLEKHM1	9842	Deguelin	0.0501232	0.12439	1.01392	0.122683	0.902358	0.97267
PLGLB2	5342	Deguelin	0.0501232	-0.973975	0.665028	-1.46456	0.14304	0.692591
PLIN2	123	Deguelin	0.0501232	0.427652	0.544333	0.785643	0.432076	0.772204
PLK1	5347	Deguelin	0.0501232	-0.0990489	0.842309	-0.117592	0.906391	0.97318
PLK3	1263	Deguelin	0.0501232	-1.00153	1.17434	-0.852843	0.393746	0.754567
PLOD3	8985	Deguelin	0.0501232	0.216147	0.965965	0.223763	0.822942	0.947356
PLP2	5355	Deguelin	0.0501232	0.755527	0.543274	1.39069	0.164319	0.693687
PLRG1	5356	Deguelin	0.0501232	0.387226	0.535161	0.72357	0.46933	0.789616
PLS1	5357	Deguelin	0.0501232	0.0493738	0.304951	0.161907	0.871379	0.966165
PLSCR1	5359	Deguelin	0.0501232	1.20648	0.745515	1.61832	0.105594	0.679132
PLSCR3	57048	Deguelin	0.0501232	-0.647553	0.350119	-1.84953	0.064382	0.644274
PLXDC2	84898	Deguelin	0.0501232	-0.743648	0.824335	-0.902119	0.366994	0.74261
PMAIP1	5366	Deguelin	0.0501232	2.38604	1.70642	1.39827	0.162033	0.693687
PMM2	5373	Deguelin	0.0501232	-0.829432	0.511508	-1.62154	0.104902	0.679132
PMVK	10654	Deguelin	0.0501232	1.92967	1.29104	1.49466	0.135003	0.692591
PNKP	11284	Deguelin	0.0501232	-0.665013	0.553679	-1.20108	0.22972	0.693687
POC1B-GALNT4	100528030	Deguelin	0.0501232	0.0084448	0.468666	0.0180188	0.985624	0.994494
PODXL	5420	Deguelin	0.0501232	-1.15157	1.68356	-0.68401	0.493969	0.806236
POLB	5423	Deguelin	0.0501232	0.681125	0.495381	1.37495	0.169147	0.693687
POLD4	26073	Deguelin	0.0501232	0.891054	1.53074	0.582109	0.560494	0.841599
POLE2	5427	Deguelin	0.0501232	0.823464	0.4788	1.71985	0.0854599	0.652372
POLE3	54107	Deguelin	0.0501232	0.334215	0.316645	1.05549	0.291203	0.715298
POLG2	11232	Deguelin	0.0501232	0.313056	0.515024	0.607847	0.543289	0.833414
POLR1C	9533	Deguelin	0.0501232	-0.206934	0.400953	-0.516105	0.605781	0.868247
POLR2E	5434	Deguelin	0.0501232	-0.598104	0.599478	-0.997709	0.318421	0.726793
POLR2H	5437	Deguelin	0.0501232	0.377614	0.238364	1.58419	0.11315	0.679132
POLR2I	5438	Deguelin	0.0501232	1.17475	0.667771	1.75922	0.0785407	0.644274
POLR2K	5440	Deguelin	0.0501232	0.353362	0.209901	1.68347	0.0922841	0.671312
POMZP3	22932	Deguelin	0.0501232	-0.0908464	1.07212	-0.0847356	0.932472	0.976854
POP4	10775	Deguelin	0.0501232	1.5322	0.811677	1.8877	0.0590664	0.644274
POP5	51367	Deguelin	0.0501232	0.472127	0.375961	1.25579	0.209193	0.693687
POPDC3	64208	Deguelin	0.0501232	-1.684	2.05202	-0.820657	0.411842	0.759771
POR	5447	Deguelin	0.0501232	-0.188811	0.477911	-0.395076	0.692787	0.897196
POU4F1	5457	Deguelin	0.0501232	-0.771035	0.567269	-1.3592	0.174082	0.693687
POU4F2	5458	Deguelin	0.0501232	-1.25045	0.433945	-2.88158	0.00395691	0.421023
PP7080	25845	Deguelin	0.0501232	-0.380427	0.528143	-0.72031	0.471334	0.790178
PPA1	5464	Deguelin	0.0501232	1.03108	0.559358	1.84333	0.0652804	0.644274
PPARA	5465	Deguelin	0.0501232	-0.83389	0.806431	-1.03405	0.301113	0.720529
PPARD	5467	Deguelin	0.0501232	-0.295765	0.385114	-0.767994	0.442491	0.77232
PPARGC1A	10891	Deguelin	0.0501232	-0.271915	0.756169	-0.359596	0.719149	0.90702
PPCS	79717	Deguelin	0.0501232	0.625763	0.751096	0.833134	0.404769	0.756988
PPIA	5478	Deguelin	0.0501232	1.00096	0.485559	2.06147	0.0392587	0.639993
PPIE	10450	Deguelin	0.0501232	0.493746	0.219329	2.25117	0.0243748	0.573591
PPIL1	51645	Deguelin	0.0501232	-0.37129	0.343366	-1.08132	0.279553	0.702198
PPM1B	5495	Deguelin	0.0501232	0.097135	0.237822	0.408435	0.682954	0.892714
PPM1D	8493	Deguelin	0.0501232	-0.41439	0.304052	-1.36289	0.172916	0.693687
PPM1E	22843	Deguelin	0.0501232	0.269339	0.575361	0.468121	0.639698	0.886307
PPM1L	151742	Deguelin	0.0501232	-0.975548	0.76663	-1.27251	0.20319	0.693687
PPOX	3060	Deguelin	0.0501232	-0.0857914	0.877357	-0.0977838	0.922104	0.974026
PPP1CB	5500	Deguelin	0.0501232	0.313917	0.21153	1.48403	0.137801	0.692591
PPP1CC	5501	Deguelin	0.0501232	0.257335	0.164884	1.5607	0.118595	0.679132
PPP1R15A	23645	Deguelin	0.0501232	-0.933042	0.631265	-1.47805	0.139394	0.692591
PPP1R17	10842	Deguelin	0.0501232	-0.539372	0.51763	-1.042	0.29741	0.720169
PPP2CA	5515	Deguelin	0.0501232	-0.259257	0.235665	-1.10011	0.271285	0.699922
PPP2R1A	5518	Deguelin	0.0501232	0.141047	0.323829	0.43556	0.663156	0.89261
PPP2R3C	55012	Deguelin	0.0501232	0.543941	0.501294	1.08507	0.277889	0.70124
PPP2R5A	5525	Deguelin	0.0501232	-0.076448	0.441567	-0.173129	0.86255	0.965097
PPP2R5E	5529	Deguelin	0.0501232	0.525155	0.328156	1.60032	0.109527	0.679132
PRAF2	11230	Deguelin	0.0501232	-0.180209	0.25917	-0.69533	0.486848	0.79998
PRC1	9055	Deguelin	0.0501232	0.265977	0.584058	0.455394	0.648826	0.891434
PRDM10	56980	Deguelin	0.0501232	-0.347903	0.978134	-0.35568	0.72208	0.908938
PRDX1	5052	Deguelin	0.0501232	1.23741	0.63151	1.95945	0.0500598	0.644274
PRDX2	7001	Deguelin	0.0501232	0.998823	0.628398	1.58947	0.111953	0.679132
PRDX3	10935	Deguelin	0.0501232	0.349847	0.169395	2.06528	0.0388967	0.639993
PRELID3B	51012	Deguelin	0.0501232	0.595797	0.462149	1.28919	0.197333	0.693687
PRKAA1	5562	Deguelin	0.0501232	0.228756	0.538793	0.424572	0.671149	0.89261
PRKAB1	5564	Deguelin	0.0501232	0.245155	0.521726	0.469893	0.638432	0.885633
PRKAB2	5565	Deguelin	0.0501232	-0.390009	0.741447	-0.526011	0.598881	0.862807
PRKACA	5566	Deguelin	0.0501232	-0.376676	0.289539	-1.30095	0.193275	0.693687
PRKACB	5567	Deguelin	0.0501232	-0.11715	0.471978	-0.24821	0.803972	0.938178
PRKAG1	5571	Deguelin	0.0501232	-0.246811	0.41454	-0.595385	0.551586	0.83698
PRKAG2	51422	Deguelin	0.0501232	0.974312	1.54725	0.629707	0.528886	0.826222
PRKAR1A	5573	Deguelin	0.0501232	-0.560634	0.420722	-1.33255	0.182679	0.693687
PRKCB	5579	Deguelin	0.0501232	-1.1128	1.22517	-0.908285	0.363728	0.741448
PRKCD	5580	Deguelin	0.0501232	0.742008	0.826533	0.897735	0.369327	0.743671
PRKCZ	5590	Deguelin	0.0501232	-0.498643	1.32881	-0.375256	0.70747	0.901781
PRKDC	5591	Deguelin	0.0501232	0.146366	0.503169	0.290887	0.771138	0.925791
PRKG1	5592	Deguelin	0.0501232	-1.90643	0.723844	-2.63376	0.0084445	0.494003
PRKN	5071	Deguelin	0.0501232	-0.665375	0.882121	-0.75429	0.450675	0.775427
PRKX	5613	Deguelin	0.0501232	0.317545	0.741324	0.428348	0.668398	0.89261
PRL	5617	Deguelin	0.0501232	1.10237	0.88926	1.23965	0.215104	0.693687
PRMT5	10419	Deguelin	0.0501232	0.104348	0.11678	0.893537	0.37157	0.745443
PRNP	5621	Deguelin	0.0501232	-2.2169	2.26304	-0.979611	0.327278	0.727102
PROS1	5627	Deguelin	0.0501232	0.858844	0.749067	1.14655	0.251567	0.696042
PRPF4	9128	Deguelin	0.0501232	-0.0493352	0.481378	-0.102488	0.91837	0.974026
PRR11	55771	Deguelin	0.0501232	0.606214	0.718291	0.843967	0.398688	0.755972
PRR7	80758	Deguelin	0.0501232	-0.97913	0.529954	-1.84758	0.0646638	0.644274
PRSS8	5652	Deguelin	0.0501232	0.82756	1.75957	0.470321	0.638126	0.885633
PRUNE1	58497	Deguelin	0.0501232	-0.607541	0.604831	-1.00448	0.315147	0.726793
PSAP	5660	Deguelin	0.0501232	0.203451	0.368646	0.551887	0.581026	0.853682
PSAT1	29968	Deguelin	0.0501232	0.13788	0.473715	0.291061	0.771005	0.925791
PSEN1	5663	Deguelin	0.0501232	0.0269468	0.397351	0.0678161	0.945932	0.981244
PSEN2	5664	Deguelin	0.0501232	-0.482544	0.321591	-1.50049	0.133487	0.692591
PSENEN	55851	Deguelin	0.0501232	1.02268	0.549096	1.86248	0.0625356	0.644274
PSIP1	11168	Deguelin	0.0501232	-0.649165	0.431932	-1.50293	0.132857	0.692591
PSMA1	5682	Deguelin	0.0501232	1.00433	0.508348	1.97568	0.0481909	0.644274
PSMA4	5685	Deguelin	0.0501232	0.977186	0.536425	1.82166	0.0685059	0.644274
PSMA7	5688	Deguelin	0.0501232	-0.302659	0.354258	-0.854347	0.392913	0.754567
PSMB3	5691	Deguelin	0.0501232	0.858377	0.4489	1.91218	0.0558534	0.644274
PSMB6	5694	Deguelin	0.0501232	0.946202	0.490125	1.93053	0.053541	0.644274
PSMC1	5700	Deguelin	0.0501232	-0.396789	0.516647	-0.768007	0.442483	0.77232
PSMC3	5702	Deguelin	0.0501232	0.603122	0.561594	1.07395	0.282846	0.705687
PSMC6	5706	Deguelin	0.0501232	0.532789	0.585817	0.90948	0.363097	0.741448
PSMD10	5716	Deguelin	0.0501232	0.829815	0.444264	1.86784	0.0617842	0.644274
PSMD12	5718	Deguelin	0.0501232	0.380223	0.407	0.934209	0.350196	0.733446
PSMD14	10213	Deguelin	0.0501232	0.38904	0.480695	0.809328	0.418326	0.766601
PSMD2	5708	Deguelin	0.0501232	-0.570297	0.773823	-0.736987	0.461131	0.782355
PSMD3	5709	Deguelin	0.0501232	-0.302907	0.58044	-0.521857	0.60177	0.864728
PSMD4	5710	Deguelin	0.0501232	-0.0895364	0.402051	-0.222699	0.823769	0.947356
PSMD8	5714	Deguelin	0.0501232	0.497243	0.282432	1.76058	0.0783103	0.644274
PSMD9	5715	Deguelin	0.0501232	0.0768034	0.522329	0.14704	0.8831	0.969624
PSME1	5720	Deguelin	0.0501232	1.07513	0.687541	1.56373	0.117882	0.679132
PSME2	5721	Deguelin	0.0501232	-0.352863	0.503478	-0.70085	0.483396	0.796583
PSME3	10197	Deguelin	0.0501232	0.643593	0.527945	1.21905	0.222824	0.693687
PSMF1	9491	Deguelin	0.0501232	0.565266	0.383337	1.47459	0.140322	0.692591
PSMG1	8624	Deguelin	0.0501232	-0.0494882	0.240583	-0.205701	0.837024	0.953282
PSRC1	84722	Deguelin	0.0501232	0.533224	0.467889	1.13964	0.254437	0.696042
PTEN	5728	Deguelin	0.0501232	0.0799363	0.832567	0.0960118	0.923511	0.974026
PTK2	5747	Deguelin	0.0501232	1.03566	0.639539	1.61939	0.105364	0.679132
PTK2B	2185	Deguelin	0.0501232	-0.363988	0.868535	-0.419083	0.675156	0.89261
PTPN1	5770	Deguelin	0.0501232	-0.595748	0.62913	-0.94694	0.343669	0.733015
PTPN12	5782	Deguelin	0.0501232	0.277012	0.253499	1.09275	0.274503	0.700597
PTPN6	5777	Deguelin	0.0501232	-0.585399	0.791012	-0.740063	0.459262	0.781574
PTPRCAP	5790	Deguelin	0.0501232	0.185014	1.84666	0.100188	0.920195	0.974026
PTPRF	5792	Deguelin	0.0501232	-0.403444	1.04537	-0.385933	0.699546	0.898634
PTPRK	5796	Deguelin	0.0501232	-0.232788	0.552572	-0.421281	0.67355	0.89261
PTTG1	9232	Deguelin	0.0501232	1.36149	0.856095	1.59035	0.111755	0.679132
PTX3	5309	Deguelin	0.0501232	-0.776932	0.842198	-0.922505	0.356265	0.736723
PUF60	22827	Deguelin	0.0501232	0.080202	0.4487	0.178743	0.858139	0.964431
PUS1	80324	Deguelin	0.0501232	-0.458852	0.488602	-0.939112	0.347673	0.733138
PUS7	54517	Deguelin	0.0501232	-0.732378	0.610551	-1.19954	0.23032	0.693687
PVR	5817	Deguelin	0.0501232	-0.650022	0.421911	-1.54066	0.123399	0.679132
PWP1	11137	Deguelin	0.0501232	-0.342911	0.450367	-0.761405	0.446415	0.773746
PXMP2	5827	Deguelin	0.0501232	0.00725951	0.639275	0.0113558	0.99094	0.996318
PXN	5829	Deguelin	0.0501232	-1.57187	1.95473	-0.804137	0.421318	0.767067
PYCR1	5831	Deguelin	0.0501232	1.58545	1.00683	1.5747	0.115327	0.679132
PYGL	5836	Deguelin	0.0501232	0.714188	0.83379	0.856556	0.39169	0.754567
QARS	2058	Deguelin	0.0501232	0.0608684	0.178616	0.340778	0.73327	0.91398
RAB11FIP2	22841	Deguelin	0.0501232	0.501353	0.706115	0.710015	0.477695	0.793181
RAB1A	5861	Deguelin	0.0501232	0.337644	0.452762	0.745741	0.455824	0.779459
RAB21	23011	Deguelin	0.0501232	0.108396	0.312847	0.346481	0.728981	0.913157
RAB27A	5873	Deguelin	0.0501232	0.00331735	0.544015	0.00609791	0.995135	0.997848
RAB31	11031	Deguelin	0.0501232	-0.0148748	0.294453	-0.0505166	0.959711	0.983696
RAB4A	5867	Deguelin	0.0501232	-0.36946	0.413237	-0.894065	0.371287	0.745443
RAB6C	84084	Deguelin	0.0501232	-0.981196	0.654042	-1.5002	0.133562	0.692591
RABGGTB	5876	Deguelin	0.0501232	0.631486	0.274212	2.30291	0.0212837	0.573591
RAC1	5879	Deguelin	0.0501232	-0.218596	0.186734	-1.17063	0.241749	0.696042
RAC2	5880	Deguelin	0.0501232	1.25709	1.13985	1.10286	0.270086	0.699922
RACGAP1	29127	Deguelin	0.0501232	-0.24376	0.563452	-0.432618	0.665292	0.89261
RAD21	5885	Deguelin	0.0501232	-0.0166086	0.304022	-0.0546295	0.956434	0.983486
RAD50	10111	Deguelin	0.0501232	-0.0667312	0.23446	-0.284617	0.775938	0.926127
RAD51AP1	10635	Deguelin	0.0501232	0.676691	0.724639	0.933831	0.350391	0.733446
RAD51C	5889	Deguelin	0.0501232	0.0462022	0.576867	0.0800916	0.936164	0.977513
RAD54L	546	Deguelin	0.0501232	-0.51608	0.547433	-0.942728	0.34582	0.733015
RAD9A	5883	Deguelin	0.0501232	-0.875276	0.408343	-2.14348	0.0320744	0.599171
RAE1	8480	Deguelin	0.0501232	0.511758	0.413092	1.23885	0.215402	0.693687
RAI14	26064	Deguelin	0.0501232	-0.433515	1.07796	-0.402162	0.687565	0.89593
RALA	5898	Deguelin	0.0501232	0.807525	0.592794	1.36224	0.173123	0.693687
RALGDS	5900	Deguelin	0.0501232	-0.156331	0.429272	-0.364178	0.715725	0.905045
RAN	5901	Deguelin	0.0501232	0.184609	0.219133	0.842452	0.399535	0.755972
RANBP2	5903	Deguelin	0.0501232	-2.56455	1.39961	-1.83233	0.0669023	0.644274
RAPGEF2	9693	Deguelin	0.0501232	-2.67358	1.42227	-1.8798	0.0601354	0.644274
RARA	5914	Deguelin	0.0501232	0.310925	0.800892	0.388224	0.69785	0.897477
RASA1	5921	Deguelin	0.0501232	0.765534	0.493253	1.55201	0.120659	0.679132
RASSF1	11186	Deguelin	0.0501232	-0.215679	0.266675	-0.80877	0.418647	0.766601
RB1	5925	Deguelin	0.0501232	0.509431	0.578652	0.880376	0.378656	0.748653
RBFOX3	146713	Deguelin	0.0501232	-1.06009	1.10343	-0.960731	0.336688	0.73225
RBKS	64080	Deguelin	0.0501232	-0.441984	0.87593	-0.504588	0.613848	0.874173
RBM12B	389677	Deguelin	0.0501232	-1.26422	1.03551	-1.22086	0.222138	0.693687
RBM15B	29890	Deguelin	0.0501232	0.213696	0.677297	0.315513	0.752372	0.921432
RBM20	282996	Deguelin	0.0501232	0.755355	1.26662	0.596354	0.550939	0.836959
RBM34	23029	Deguelin	0.0501232	-0.0325059	0.243108	-0.13371	0.893632	0.970466
RBM6	10180	Deguelin	0.0501232	-0.0187206	0.196686	-0.09518	0.924172	0.974026
RBP1	5926	Deguelin	0.0501232	-0.0702203	0.641682	-0.109432	0.91286	0.973577
RBX1	9978	Deguelin	0.0501232	-0.287412	0.588606	-0.488293	0.625342	0.88076
RECQL	5965	Deguelin	0.0501232	0.32319	0.274032	1.17939	0.238244	0.696041
REEP5	7905	Deguelin	0.0501232	-0.151968	0.360276	-0.421811	0.673163	0.89261
REL	5966	Deguelin	0.0501232	-0.11599	0.709636	-0.163451	0.870164	0.966165
RELA	5970	Deguelin	0.0501232	-0.162296	0.990479	-0.163856	0.869844	0.966165
RELB	5971	Deguelin	0.0501232	-0.0614861	1.52108	-0.0404227	0.967756	0.985489
RELN	5649	Deguelin	0.0501232	-0.989169	0.630239	-1.56951	0.116528	0.679132
RFC2	5982	Deguelin	0.0501232	-0.121642	0.597085	-0.203726	0.838568	0.953522
RFC3	5983	Deguelin	0.0501232	0.241606	0.266901	0.905225	0.365346	0.74261
RFC4	5984	Deguelin	0.0501232	0.678326	0.563029	1.20478	0.228288	0.693687
RFC5	5985	Deguelin	0.0501232	0.969484	0.580099	1.67124	0.0946745	0.679132
RFNG	5986	Deguelin	0.0501232	-0.117649	0.302742	-0.388613	0.697563	0.897477
RFX5	5993	Deguelin	0.0501232	-0.134757	0.405389	-0.332415	0.739576	0.915372
RGPD1	400966	Deguelin	0.0501232	-0.997834	1.32788	-0.751449	0.452382	0.777553
RGPD2	400966	Deguelin	0.0501232	-0.927408	0.947407	-0.978891	0.327634	0.727102
RGS2	5997	Deguelin	0.0501232	-0.28716	0.439387	-0.653548	0.513403	0.815327
RHEB	6008	Deguelin	0.0501232	0.52254	0.278577	1.87575	0.0606897	0.644274
RHOA	387	Deguelin	0.0501232	0.10435	0.133748	0.780198	0.435274	0.772204
RHOB	388	Deguelin	0.0501232	-0.794818	1.29762	-0.61252	0.540194	0.833414
RHOV	171177	Deguelin	0.0501232	-0.986666	1.565	-0.630457	0.528396	0.826037
RIPK1	8737	Deguelin	0.0501232	-0.670782	0.569232	-1.1784	0.238638	0.696042
RMI1	80010	Deguelin	0.0501232	0.797576	0.451008	1.76843	0.0769891	0.644274
RNASE4	283	Deguelin	0.0501232	0.601026	0.78444	0.766186	0.443566	0.77232
RNASEH2A	10535	Deguelin	0.0501232	-0.0632617	0.27731	-0.228126	0.819548	0.945847
RNF121	55298	Deguelin	0.0501232	-0.495928	0.264938	-1.87186	0.0612257	0.644274
RNF145	153830	Deguelin	0.0501232	-0.183056	0.448604	-0.408057	0.683232	0.892714
RNF167	26001	Deguelin	0.0501232	-0.251044	0.217088	-1.15641	0.247511	0.696042
RNF19B	127544	Deguelin	0.0501232	-0.752223	0.408287	-1.84239	0.0654186	0.644274
RNH1	6050	Deguelin	0.0501232	0.0407817	0.371249	0.10985	0.912528	0.973577
RNMT	8731	Deguelin	0.0501232	-0.174527	0.438168	-0.398311	0.690401	0.897003
RNPC3	55599	Deguelin	0.0501232	0.380879	0.375922	1.01319	0.310971	0.726793
RNPS1	10921	Deguelin	0.0501232	-0.274658	0.263878	-1.04085	0.297943	0.720169
ROBO1	6091	Deguelin	0.0501232	-0.401906	0.358367	-1.12149	0.262077	0.699922
ROCK1	6093	Deguelin	0.0501232	-0.680363	0.53807	-1.26445	0.206068	0.693687
RPA2	6118	Deguelin	0.0501232	0.565309	0.619425	0.912635	0.361434	0.741448
RPA3	6119	Deguelin	0.0501232	0.784988	0.649459	1.20868	0.226786	0.693687
RPAP3	79657	Deguelin	0.0501232	-0.680192	0.573462	-1.18612	0.235576	0.693687
RPIA	22934	Deguelin	0.0501232	0.462279	1.22918	0.376086	0.706853	0.901511
RPL11	6135	Deguelin	0.0501232	0.894957	0.355642	2.51645	0.0118543	0.537796
RPL13A	23521	Deguelin	0.0501232	1.08921	0.46101	2.36267	0.0181439	0.542097
RPL13AP5	728658	Deguelin	0.0501232	0.921309	0.817493	1.12699	0.259746	0.696592
RPL15	6138	Deguelin	0.0501232	-0.111646	0.362852	-0.30769	0.758318	0.921432
RPL17	6139	Deguelin	0.0501232	1.81986	0.696344	2.61344	0.00896348	0.497939
RPL19	6143	Deguelin	0.0501232	1.12937	0.462818	2.44021	0.0146786	0.542097
RPL22	6146	Deguelin	0.0501232	0.96881	0.527026	1.83826	0.0660242	0.644274
RPL24	6152	Deguelin	0.0501232	0.194931	0.291262	0.669264	0.503327	0.81015
RPL26	6154	Deguelin	0.0501232	1.97061	0.718451	2.74285	0.00609078	0.424255
RPL27	6155	Deguelin	0.0501232	1.35147	0.562311	2.40342	0.0162423	0.542097
RPL28	6158	Deguelin	0.0501232	0.424994	0.23945	1.77488	0.0759181	0.644274
RPL29	6159	Deguelin	0.0501232	0.369581	0.186946	1.97695	0.0480478	0.644274
RPL3	6122	Deguelin	0.0501232	0.836685	0.387624	2.15849	0.0308894	0.591959
RPL32	6161	Deguelin	0.0501232	0.727283	0.272215	2.67173	0.00754618	0.465976
RPL35	11224	Deguelin	0.0501232	0.341876	0.357578	0.956087	0.339028	0.733015
RPL36	25873	Deguelin	0.0501232	1.52449	0.505166	3.01781	0.0025461	0.403169
RPL36A	6166	Deguelin	0.0501232	0.956083	0.411081	2.32578	0.0200303	0.563638
RPL39L	116832	Deguelin	0.0501232	1.118	1.57553	0.709605	0.477949	0.793181
RPL4	6124	Deguelin	0.0501232	0.77723	0.429137	1.81114	0.0701185	0.644274
RPL6	6128	Deguelin	0.0501232	1.50819	0.614309	2.45511	0.0140843	0.542097
RPL7A	6130	Deguelin	0.0501232	0.229102	0.351382	0.652003	0.514399	0.815327
RPL7L1	285855	Deguelin	0.0501232	0.1615	0.368909	0.437776	0.661549	0.89261
RPL8	6132	Deguelin	0.0501232	0.467424	0.222647	2.09939	0.0357822	0.636351
RPL9	6133	Deguelin	0.0501232	1.36219	0.486934	2.79749	0.00515019	0.424255
RPLP0	6175	Deguelin	0.0501232	0.0991975	0.252425	0.392978	0.694336	0.897196
RPN1	5708	Deguelin	0.0501232	-0.717869	0.587246	-1.22243	0.221544	0.693687
RPP38	10557	Deguelin	0.0501232	-0.290283	0.240252	-1.20825	0.226952	0.693687
RPP40	10799	Deguelin	0.0501232	0.997212	0.837452	1.19077	0.233745	0.693687
RPS10	6204	Deguelin	0.0501232	-0.868304	1.48015	-0.586632	0.557451	0.841599
RPS13	6207	Deguelin	0.0501232	1.54609	0.564403	2.73933	0.00615644	0.424255
RPS18	6222	Deguelin	0.0501232	1.19353	0.411505	2.90041	0.00372679	0.421023
RPS2	6187	Deguelin	0.0501232	0.573165	0.345073	1.661	0.0967144	0.679132
RPS20	6224	Deguelin	0.0501232	0.824779	0.465731	1.77093	0.0765719	0.644274
RPS25	6230	Deguelin	0.0501232	1.56089	0.65123	2.39683	0.0165374	0.542097
RPS27A	6233	Deguelin	0.0501232	2.17149	0.849458	2.55632	0.0105786	0.521776
RPS27L	51065	Deguelin	0.0501232	1.08953	0.535402	2.03498	0.0418533	0.644217
RPS3	6188	Deguelin	0.0501232	0.676834	0.239275	2.82869	0.00467393	0.424255
RPS5	6193	Deguelin	0.0501232	1.3058	0.465327	2.80621	0.00501283	0.424255
RPS6	6194	Deguelin	0.0501232	1.01173	0.504715	2.00455	0.0450112	0.644217
RPS6KA1	6195	Deguelin	0.0501232	1.12873	1.44939	0.778762	0.43612	0.772204
RPS7	6201	Deguelin	0.0501232	0.957157	0.292109	3.27671	0.00105023	0.258135
RPSA	3921	Deguelin	0.0501232	1.07306	0.604702	1.77452	0.0759764	0.644274
RRAD	6236	Deguelin	0.0501232	0	2.03826	0	1	1
RRAGA	10670	Deguelin	0.0501232	0.919345	0.509051	1.806	0.0709189	0.644274
RRM1	6240	Deguelin	0.0501232	0.77827	0.607953	1.28015	0.200493	0.693687
RRM2	6241	Deguelin	0.0501232	1.19285	0.588083	2.02838	0.0425219	0.644217
RRM2B	50484	Deguelin	0.0501232	0.157463	0.351375	0.448132	0.654058	0.89261
RRP12	23223	Deguelin	0.0501232	-0.795468	0.610659	-1.30264	0.192698	0.693687
RRP1B	23076	Deguelin	0.0501232	0.388963	0.248232	1.56693	0.11713	0.679132
RRP8	23378	Deguelin	0.0501232	-0.0961277	0.56889	-0.168974	0.865817	0.965097
RRS1	23212	Deguelin	0.0501232	0.581031	0.657269	0.884008	0.376692	0.747933
RSL24D1	51187	Deguelin	0.0501232	0.16501	0.226087	0.72985	0.465482	0.788085
RSU1	6251	Deguelin	0.0501232	-0.155545	0.25655	-0.606295	0.544319	0.833414
RTKN	6242	Deguelin	0.0501232	-1.11735	0.485628	-2.30083	0.0214012	0.573591
RTN2	6253	Deguelin	0.0501232	0.183513	0.267588	0.685805	0.492836	0.805282
RTN4IP1	84816	Deguelin	0.0501232	-0.0461199	0.275722	-0.16727	0.867158	0.96535
RUFY3	22902	Deguelin	0.0501232	0.147695	0.3145	0.469618	0.638628	0.885633
RUVBL1	8607	Deguelin	0.0501232	0.478727	0.355743	1.34571	0.178396	0.693687
RWDD4	201965	Deguelin	0.0501232	0.547082	0.354051	1.54521	0.122296	0.679132
S100A13	6284	Deguelin	0.0501232	0.949466	0.591219	1.60595	0.108285	0.679132
S100A2	6273	Deguelin	0.0501232	3.73597	1.6933	2.20633	0.0273611	0.573591
S100A4	6275	Deguelin	0.0501232	1.81597	0.66474	2.73185	0.00629799	0.424255
SACM1L	22908	Deguelin	0.0501232	0.335782	0.290747	1.1549	0.248133	0.696042
SAMHD1	25939	Deguelin	0.0501232	0.490322	0.894729	0.548012	0.583683	0.855325
SAT1	6303	Deguelin	0.0501232	-0.256112	0.198457	-1.29051	0.196873	0.693687
SATB1	6304	Deguelin	0.0501232	-0.572487	0.49704	-1.15179	0.249406	0.696042
SCAND1	51282	Deguelin	0.0501232	0.443606	0.447828	0.990573	0.321894	0.726793
SCARA3	51435	Deguelin	0.0501232	0.384584	0.443148	0.867847	0.385478	0.752483
SCARB1	949	Deguelin	0.0501232	0.246566	0.783389	0.314743	0.752957	0.921432
SCCPDH	51097	Deguelin	0.0501232	0.207027	0.227373	0.910515	0.362551	0.741448
SCN3A	6328	Deguelin	0.0501232	0.509979	1.15446	0.441746	0.658673	0.89261
SCOC	60592	Deguelin	0.0501232	-0.454506	0.408875	-1.1116	0.266309	0.699922
SCP2	6342	Deguelin	0.0501232	1.01117	0.467162	2.1645	0.0304258	0.588143
SCRN1	9805	Deguelin	0.0501232	-0.639175	0.42768	-1.49452	0.13504	0.692591
SCYL3	6359	Deguelin	0.0501232	-0.187885	0.288167	-0.652001	0.514401	0.815327
SDC1	6382	Deguelin	0.0501232	-0.794117	1.59954	-0.496466	0.619566	0.877828
SDHAP2	727956	Deguelin	0.0501232	-0.89683	0.626171	-1.43224	0.152074	0.693687
SDHB	6390	Deguelin	0.0501232	1.05718	0.57999	1.82276	0.0683397	0.644274
SDK2	54549	Deguelin	0.0501232	-0.976368	0.688483	-1.41814	0.156149	0.693687
SEC11A	23478	Deguelin	0.0501232	0.73747	0.400256	1.8425	0.0654025	0.644274
SEC23A	10484	Deguelin	0.0501232	0.577474	0.683582	0.844778	0.398235	0.755972
SEC62	7095	Deguelin	0.0501232	0.152382	0.48551	0.31386	0.753628	0.921432
SEL1L	6400	Deguelin	0.0501232	-0.787579	0.34254	-2.29923	0.0214918	0.573591
SEMA3A	10371	Deguelin	0.0501232	-0.668927	1.0436	-0.640978	0.521537	0.821088
SEMA4B	10509	Deguelin	0.0501232	-0.401061	0.607792	-0.659866	0.50934	0.812823
SEMA5A	9037	Deguelin	0.0501232	-0.997939	1.56642	-0.637083	0.524071	0.822565
SEMA6A	57556	Deguelin	0.0501232	-0.498767	0.386695	-1.28982	0.197112	0.693687
SEMA6D	80031	Deguelin	0.0501232	-0.742738	0.755625	-0.982945	0.325635	0.726793
SENP6	26054	Deguelin	0.0501232	0.37502	0.485977	0.771682	0.440303	0.772204
SEPHS2	22928	Deguelin	0.0501232	0.545464	0.598759	0.91099	0.362301	0.741448
SEPT10	151011	Deguelin	0.0501232	0.553428	0.339121	1.63195	0.10269	0.679132
SEPT5	5413	Deguelin	0.0501232	0.551737	1.10347	0.5	0.617075	0.877157
SEPW1	6415	Deguelin	0.0501232	0.828495	0.434823	1.90536	0.056733	0.644274
SERPINE2	5270	Deguelin	0.0501232	-0.165361	0.34104	-0.484872	0.627767	0.882128
SERTAD1	29950	Deguelin	0.0501232	0.344489	0.443234	0.777216	0.437031	0.772204
SESN1	27244	Deguelin	0.0501232	0.504455	0.52476	0.961306	0.336398	0.73225
SESN2	83667	Deguelin	0.0501232	-0.0719127	0.59433	-0.120998	0.903693	0.97267
SFTPA1	653509	Deguelin	0.0501232	-1.36568	1.59357	-0.856989	0.391451	0.754567
SGCB	6443	Deguelin	0.0501232	0.116252	0.202918	0.572903	0.56671	0.845213
SGCE	8910	Deguelin	0.0501232	0.446686	0.476295	0.937835	0.348329	0.733138
SGK2	10110	Deguelin	0.0501232	-0.872667	1.10864	-0.787151	0.431194	0.772204
SGO2	151246	Deguelin	0.0501232	0.54224	0.437028	1.24075	0.2147	0.693687
SGPP1	81537	Deguelin	0.0501232	0.860613	0.679293	1.26692	0.205182	0.693687
SH3BGRL3	83442	Deguelin	0.0501232	0.136006	0.242871	0.559994	0.575484	0.851544
SH3GLB1	51100	Deguelin	0.0501232	0.12259	0.506795	0.241892	0.808864	0.941452
SHB	6461	Deguelin	0.0501232	-0.0580397	0.63569	-0.0913019	0.927253	0.974534
SHC1	6464	Deguelin	0.0501232	-0.262541	0.39978	-0.656713	0.511366	0.814692
SHCBP1	79801	Deguelin	0.0501232	-0.345821	0.683038	-0.506299	0.612647	0.87407
SIRT3	23410	Deguelin	0.0501232	-0.680867	0.866305	-0.785943	0.431901	0.772204
SIX1	6495	Deguelin	0.0501232	-0.426952	0.453364	-0.941741	0.346325	0.733015
SIX3	6496	Deguelin	0.0501232	-0.587739	0.946611	-0.620887	0.534674	0.83113
SKA1	220134	Deguelin	0.0501232	0.788971	1.10789	0.712138	0.47638	0.792901
SKIV2L	6499	Deguelin	0.0501232	-0.449882	1.06733	-0.421503	0.673388	0.89261
SKP1	6500	Deguelin	0.0501232	-0.0165419	0.194451	-0.0850696	0.932206	0.976854
SLBP	7884	Deguelin	0.0501232	1.75555	0.915379	1.91784	0.055131	0.644274
SLC11A2	4891	Deguelin	0.0501232	-0.693937	0.57855	-1.19944	0.230356	0.693687
SLC17A6	57084	Deguelin	0.0501232	-0.979539	0.476647	-2.05506	0.0398731	0.641979
SLC17A7	57030	Deguelin	0.0501232	-0.9932	1.66471	-0.596622	0.55076	0.836959
SLC18A2	6571	Deguelin	0.0501232	-1.73173	1.44849	-1.19554	0.231876	0.693687
SLC1A2	6506	Deguelin	0.0501232	-0.836762	0.730289	-1.1458	0.25188	0.696042
SLC1A3	6507	Deguelin	0.0501232	0.934837	1.10966	0.842452	0.399535	0.755972
SLC1A4	6509	Deguelin	0.0501232	0.0866388	1.29279	0.0670168	0.946568	0.981447
SLC25A13	10165	Deguelin	0.0501232	-0.176044	0.255057	-0.690215	0.490059	0.802651
SLC25A14	9016	Deguelin	0.0501232	-0.0375171	0.385528	-0.0973136	0.922477	0.974026
SLC25A27	9481	Deguelin	0.0501232	1.12611	1.12777	0.998523	0.318026	0.726793
SLC25A4	291	Deguelin	0.0501232	0.0320466	0.233243	0.137395	0.890718	0.969624
SLC25A46	91137	Deguelin	0.0501232	0.232446	0.965473	0.240759	0.809742	0.941452
SLC25A5	292	Deguelin	0.0501232	1.02977	0.461592	2.2309	0.0256878	0.573591
SLC25A6	293	Deguelin	0.0501232	0.399676	0.160596	2.48871	0.0128208	0.542097
SLC27A1	376497	Deguelin	0.0501232	-0.299633	0.529806	-0.565551	0.571699	0.847916
SLC27A3	11000	Deguelin	0.0501232	-0.275133	0.725359	-0.379305	0.704461	0.901184
SLC2A1	6513	Deguelin	0.0501232	1.82806	1.1475	1.59308	0.111142	0.679132
SLC2A14	144195	Deguelin	0.0501232	0.0125127	0.712767	0.017555	0.985994	0.994494
SLC2A3	6515	Deguelin	0.0501232	0.0325187	0.369127	0.0880964	0.9298	0.975434
SLC2A6	11182	Deguelin	0.0501232	-0.613207	0.705331	-0.869389	0.384634	0.752483
SLC30A1	7779	Deguelin	0.0501232	0.664494	0.578268	1.14911	0.250511	0.696042
SLC35A1	10559	Deguelin	0.0501232	0.704772	0.90738	0.776711	0.437329	0.772204
SLC35A3	23443	Deguelin	0.0501232	0.0415847	0.241624	0.172105	0.863355	0.965097
SLC35A5	55032	Deguelin	0.0501232	0.0747862	0.169565	0.441047	0.659179	0.89261
SLC35B1	10237	Deguelin	0.0501232	0.725663	0.714783	1.01522	0.310001	0.725738
SLC35F2	54733	Deguelin	0.0501232	0.406886	0.370765	1.09742	0.272456	0.699922
SLC37A4	2542	Deguelin	0.0501232	-0.652486	0.778918	-0.837682	0.402209	0.755972
SLC38A1	81539	Deguelin	0.0501232	-0.162077	0.1956	-0.828612	0.407324	0.758359
SLC39A10	57181	Deguelin	0.0501232	0.31745	0.356113	0.891431	0.372698	0.745443
SLC3A2	6520	Deguelin	0.0501232	-0.664207	0.714556	-0.929539	0.35261	0.735321
SLC47A1	55244	Deguelin	0.0501232	0.155139	0.820139	0.189161	0.849966	0.959612
SLC5A5	6528	Deguelin	0.0501232	0.525398	0.775358	0.677621	0.498012	0.806689
SLC5A6	8884	Deguelin	0.0501232	-1.54005	1.34872	-1.14186	0.253512	0.696042
SLC6A3	6531	Deguelin	0.0501232	-0.772752	0.379249	-2.03759	0.0415914	0.644217
SLC6A8	6535	Deguelin	0.0501232	0.208678	0.443294	0.470744	0.637824	0.885633
SLC7A11	682	Deguelin	0.0501232	2.38436	2.36961	1.00623	0.314307	0.726793
SLC7A5	8140	Deguelin	0.0501232	-0.616455	0.534572	-1.15317	0.248839	0.696042
SLIT2	9353	Deguelin	0.0501232	-1.85528	1.07954	-1.71858	0.0856916	0.652372
SLITRK1	114798	Deguelin	0.0501232	-1.16616	0.461637	-2.52615	0.0115322	0.534084
SLK	2534	Deguelin	0.0501232	-0.388416	0.390677	-0.994211	0.32012	0.726793
SMA5	11042	Deguelin	0.0501232	-0.814933	0.424825	-1.91828	0.0550759	0.644274
SMAD1	2617	Deguelin	0.0501232	-0.0200499	0.76004	-0.0263801	0.978954	0.993252
SMAD3	4088	Deguelin	0.0501232	-0.49341	0.615166	-0.802076	0.422509	0.768263
SMAD4	4089	Deguelin	0.0501232	-0.767342	0.48816	-1.57191	0.115972	0.679132
SMAD5	4090	Deguelin	0.0501232	0.360364	0.485693	0.741958	0.458113	0.781574
SMAP1	55898	Deguelin	0.0501232	0.7034	0.554873	1.26768	0.204913	0.693687
SMARCA4	6597	Deguelin	0.0501232	-0.264507	0.348803	-0.758328	0.448255	0.773746
SMARCA5	8467	Deguelin	0.0501232	-0.217228	0.518513	-0.418945	0.675257	0.89261
SMARCC1	6599	Deguelin	0.0501232	0.337427	0.370344	0.911118	0.362233	0.741448
SMARCD2	6603	Deguelin	0.0501232	0.0285164	0.301856	0.0944705	0.924735	0.974026
SMC1A	8243	Deguelin	0.0501232	-0.552473	0.435239	-1.26936	0.204314	0.693687
SMC2	10592	Deguelin	0.0501232	0.399255	0.751742	0.531106	0.595345	0.861062
SMC3	9126	Deguelin	0.0501232	-0.108986	0.467505	-0.233123	0.815666	0.944388
SMC4	10051	Deguelin	0.0501232	-0.0871331	0.378886	-0.229972	0.818114	0.94493
SMIM15	643155	Deguelin	0.0501232	0.590892	0.746742	0.791294	0.428773	0.771413
SMIM19	114926	Deguelin	0.0501232	0.142036	0.218883	0.648915	0.516393	0.817041
SMNDC1	10285	Deguelin	0.0501232	-0.195582	0.326743	-0.598579	0.549453	0.836599
SNAI2	6591	Deguelin	0.0501232	0.24468	0.225554	1.0848	0.278012	0.70124
SNAP25	6616	Deguelin	0.0501232	-0.254583	0.307764	-0.827201	0.408123	0.759211
SNCA	6622	Deguelin	0.0501232	-0.301163	0.282119	-1.0675	0.285745	0.709732
SNHG8	100093630	Deguelin	0.0501232	0.805298	0.270536	2.97668	0.00291388	0.404847
SNRPA	6626	Deguelin	0.0501232	0.129048	0.304767	0.423433	0.67198	0.89261
SNRPB	6628	Deguelin	0.0501232	0.607406	0.833679	0.728585	0.466256	0.788085
SNRPD3	6634	Deguelin	0.0501232	0.312384	0.277127	1.12722	0.259649	0.696592
SNRPG	6637	Deguelin	0.0501232	0.494499	0.278028	1.77859	0.0753067	0.644274
SNURF	6047	Deguelin	0.0501232	0.578045	0.522611	1.10607	0.268696	0.699922
SNX11	29916	Deguelin	0.0501232	-0.15199	0.630363	-0.241115	0.809466	0.941452
SNX13	23161	Deguelin	0.0501232	-0.714495	0.60535	-1.1803	0.23788	0.696041
SNX6	58533	Deguelin	0.0501232	-0.0932145	0.447114	-0.208481	0.834854	0.953282
SNX7	51375	Deguelin	0.0501232	-0.146724	0.324264	-0.452485	0.65092	0.89261
SOCS1	8651	Deguelin	0.0501232	1.20062	1.70749	0.70315	0.481962	0.796025
SOCS2	8835	Deguelin	0.0501232	-0.555378	0.444632	-1.24907	0.211638	0.693687
SOD1	6647	Deguelin	0.0501232	0.166735	0.195382	0.853381	0.393448	0.754567
SORBS3	10174	Deguelin	0.0501232	-0.255039	1.292	-0.197399	0.843515	0.955965
SOS1	6654	Deguelin	0.0501232	0.243417	0.742799	0.327702	0.743137	0.917483
SOX4	6659	Deguelin	0.0501232	-0.00549473	0.343104	-0.0160148	0.987223	0.99483
SOX9	6662	Deguelin	0.0501232	-0.307255	0.428535	-0.71699	0.47338	0.790627
SPAG5	10615	Deguelin	0.0501232	0.341324	0.239928	1.42261	0.15485	0.693687
SPAG7	9552	Deguelin	0.0501232	0.195218	0.442689	0.440982	0.659226	0.89261
SPC25	57405	Deguelin	0.0501232	0.577544	0.427317	1.35156	0.176516	0.693687
SPCS2	9789	Deguelin	0.0501232	0.372693	1.15824	0.321775	0.747623	0.919738
SPDEF	25803	Deguelin	0.0501232	-0.828209	0.617692	-1.34081	0.179981	0.693687
SPEN	23013	Deguelin	0.0501232	-0.154165	0.306453	-0.503064	0.61492	0.875138
SPOPL	339745	Deguelin	0.0501232	0.341065	0.482146	0.707389	0.479325	0.794585
SPR	6697	Deguelin	0.0501232	0.62971	1.17994	0.53368	0.593563	0.861062
SPRED2	200734	Deguelin	0.0501232	-0.251087	0.346444	-0.724754	0.468603	0.78921
SPTAN1	6709	Deguelin	0.0501232	-0.13054	0.524939	-0.248677	0.80361	0.938178
SPTLC1	10558	Deguelin	0.0501232	-0.0656954	1.43572	-0.045758	0.963503	0.984078
SPTLC2	9517	Deguelin	0.0501232	0.861433	0.620793	1.38763	0.165249	0.693687
SQSTM1	8878	Deguelin	0.0501232	0.298403	0.403141	0.740196	0.459181	0.781574
SRD5A1	6715	Deguelin	0.0501232	0.0393935	0.165702	0.237736	0.812086	0.943683
SRM	6723	Deguelin	0.0501232	0.335017	0.341239	0.981769	0.326214	0.727102
SRP72	6731	Deguelin	0.0501232	0.672225	0.425357	1.58038	0.11402	0.679132
SRP9	6726	Deguelin	0.0501232	0.934252	0.583734	1.60048	0.109493	0.679132
SRPX	8406	Deguelin	0.0501232	-0.0658147	0.43178	-0.152426	0.878851	0.968609
SRSF1	6426	Deguelin	0.0501232	0.955286	0.587273	1.62665	0.103812	0.679132
SRSF10	10772	Deguelin	0.0501232	0.745564	0.67047	1.112	0.266137	0.699922
SRSF2	6427	Deguelin	0.0501232	0.858457	0.569793	1.50661	0.13191	0.692591
SRSF7	6432	Deguelin	0.0501232	0.423575	0.318519	1.32983	0.183576	0.693687
SRSF9	8683	Deguelin	0.0501232	0.383353	0.344023	1.11433	0.265139	0.699922
SRXN1	140809	Deguelin	0.0501232	-0.83675	1.11945	-0.747467	0.454782	0.779315
SSB	6741	Deguelin	0.0501232	0.225794	0.229331	0.984577	0.324832	0.726793
SSR1	6745	Deguelin	0.0501232	-0.51117	0.349404	-1.46298	0.143474	0.692591
SST	6750	Deguelin	0.0501232	-2.04476	1.24296	-1.64507	0.099956	0.679132
ST3GAL1	6482	Deguelin	0.0501232	-0.189043	0.713774	-0.264849	0.791125	0.930514
ST3GAL5	8869	Deguelin	0.0501232	0.220088	0.397631	0.553497	0.579923	0.853682
ST7	7982	Deguelin	0.0501232	-0.401763	0.244589	-1.6426	0.100466	0.679132
STAMBP	10617	Deguelin	0.0501232	0.451398	1.10717	0.407705	0.68349	0.892714
STAP2	55620	Deguelin	0.0501232	0.654939	0.468155	1.39898	0.161819	0.693687
STAR	2984	Deguelin	0.0501232	-1.25431	0.990263	-1.26664	0.205282	0.693687
STAT1	6772	Deguelin	0.0501232	0.421631	0.624192	0.675483	0.499369	0.806689
STAT3	6774	Deguelin	0.0501232	-0.299525	0.600365	-0.498905	0.617846	0.877157
STAT4	6775	Deguelin	0.0501232	-0.592755	0.602221	-0.984281	0.324977	0.726793
STAT5B	6777	Deguelin	0.0501232	-0.0386774	0.279201	-0.138529	0.889823	0.969624
STC2	8614	Deguelin	0.0501232	0	2.16274	0	1	1
STEAP1	26872	Deguelin	0.0501232	0.397717	0.445753	0.892237	0.372266	0.745443
STIL	6491	Deguelin	0.0501232	1.10581	1.4577	0.758602	0.448091	0.773746
STK10	6793	Deguelin	0.0501232	-1.29517	0.582701	-2.22271	0.0262355	0.573591
STK25	10494	Deguelin	0.0501232	-0.533369	0.516844	-1.03197	0.302084	0.720529
STMN1	3925	Deguelin	0.0501232	0.992092	0.599291	1.65544	0.0978348	0.679132
STMN2	11075	Deguelin	0.0501232	0.398324	0.458794	0.868198	0.385286	0.752483
STOML2	30968	Deguelin	0.0501232	0.269554	0.32718	0.823869	0.410014	0.75933
STRBP	55342	Deguelin	0.0501232	-0.0291723	0.246146	-0.118516	0.905659	0.97318
STUB1	10273	Deguelin	0.0501232	0.07607	0.584946	0.130046	0.89653	0.972188
STX1A	6804	Deguelin	0.0501232	0.088692	0.700561	0.126601	0.899256	0.972588
STX4	6810	Deguelin	0.0501232	-0.191769	0.447693	-0.42835	0.668396	0.89261
STXBP1	6812	Deguelin	0.0501232	0.173214	0.256794	0.674526	0.499977	0.806689
STXBP2	6813	Deguelin	0.0501232	0.104422	0.827021	0.126263	0.899524	0.972588
SUCLA2	8803	Deguelin	0.0501232	0.251611	0.377103	0.667221	0.504631	0.811132
SULF1	23213	Deguelin	0.0501232	-0.352918	0.56341	-0.626397	0.531055	0.829017
SULT1A1	6817	Deguelin	0.0501232	-0.674812	0.502764	-1.34221	0.179529	0.693687
SULT1C2	6819	Deguelin	0.0501232	-0.321712	0.604224	-0.532439	0.594422	0.861062
SUMF1	285362	Deguelin	0.0501232	-0.948762	0.513029	-1.84933	0.0644097	0.644274
SUMO1	7341	Deguelin	0.0501232	0.368767	0.408846	0.901972	0.367072	0.74261
SUPV3L1	6832	Deguelin	0.0501232	0.813364	0.511935	1.5888	0.112105	0.679132
SUV39H1	6839	Deguelin	0.0501232	-0.510687	0.569319	-0.897013	0.369712	0.743774
SUZ12	23512	Deguelin	0.0501232	0.335736	0.337079	0.996014	0.319243	0.726793
SYN1	6853	Deguelin	0.0501232	-0.18967	1.20651	-0.157206	0.875082	0.968235
SYNE2	23224	Deguelin	0.0501232	0.00326182	0.255061	0.0127884	0.989797	0.995619
SYNGR3	9143	Deguelin	0.0501232	-0.495779	0.368544	-1.34523	0.178549	0.693687
SYP	6855	Deguelin	0.0501232	-0.369229	0.613049	-0.602282	0.546987	0.833414
SYPL1	6856	Deguelin	0.0501232	0.827919	0.457227	1.81074	0.070181	0.644274
SYT1	6857	Deguelin	0.0501232	-0.136378	0.369417	-0.36917	0.712001	0.904765
SYT4	6860	Deguelin	0.0501232	-0.74712	0.89763	-0.832326	0.405225	0.756988
SYT8	90019	Deguelin	0.0501232	-1.91597	1.71534	-1.11696	0.264009	0.699922
SYTL1	84958	Deguelin	0.0501232	0.56694	0.583412	0.971765	0.331167	0.731858
TACC3	10460	Deguelin	0.0501232	0.430237	0.294333	1.46173	0.143814	0.692591
TAF7	6879	Deguelin	0.0501232	0.230217	0.23692	0.971708	0.331196	0.731858
TAF9	6880	Deguelin	0.0501232	0.25302	0.374725	0.675216	0.499538	0.806689
TAGLN	6876	Deguelin	0.0501232	-0.199949	0.378629	-0.528088	0.597438	0.862807
TALDO1	6888	Deguelin	0.0501232	0.721283	0.434427	1.66031	0.0968527	0.679132
TAPBP	6892	Deguelin	0.0501232	-0.512068	0.515915	-0.992542	0.320933	0.726793
TARBP1	6894	Deguelin	0.0501232	-0.206772	0.349027	-0.592424	0.553567	0.838269
TATDN2	9797	Deguelin	0.0501232	-0.508602	0.656565	-0.77464	0.438552	0.772204
TBC1D31	93594	Deguelin	0.0501232	0.248731	1.06353	0.233872	0.815084	0.944388
TBC1D9B	23061	Deguelin	0.0501232	-0.40282	0.233379	-1.72603	0.084342	0.652372
TBP	6908	Deguelin	0.0501232	0.174319	0.270827	0.643654	0.5198	0.820095
TBPL1	9519	Deguelin	0.0501232	0.707479	0.450992	1.56872	0.116714	0.679132
TBX2	6909	Deguelin	0.0501232	-1.85574	1.25474	-1.47899	0.139143	0.692591
TCEA2	6919	Deguelin	0.0501232	-0.03474	0.540063	-0.0643258	0.948711	0.981461
TCEAL4	79921	Deguelin	0.0501232	-0.721268	0.531454	-1.35716	0.17473	0.693687
TCEAL9	51186	Deguelin	0.0501232	0.821533	0.49552	1.65792	0.0973334	0.679132
TCEB1	6921	Deguelin	0.0501232	0.745185	0.396936	1.87734	0.060471	0.644274
TCERG1	10915	Deguelin	0.0501232	0.0568491	0.466933	0.12175	0.903097	0.97267
TCF4	6925	Deguelin	0.0501232	-0.239075	0.307589	-0.777255	0.437009	0.772204
TCFL5	10732	Deguelin	0.0501232	0.875233	0.44474	1.96796	0.0490722	0.644274
TCTA	6988	Deguelin	0.0501232	-0.982625	0.576969	-1.70308	0.0885528	0.662006
TCTN1	79600	Deguelin	0.0501232	-0.472246	0.60506	-0.780495	0.4351	0.772204
TERF2IP	54386	Deguelin	0.0501232	-0.411979	0.127929	-3.22037	0.00128024	0.258135
TERT	7015	Deguelin	0.0501232	-0.780758	0.455765	-1.71307	0.0866998	0.657794
TES	26136	Deguelin	0.0501232	-0.336413	0.68948	-0.487922	0.625605	0.88076
TESK1	7016	Deguelin	0.0501232	-0.365603	0.589641	-0.620043	0.535229	0.83113
TEX10	54881	Deguelin	0.0501232	-0.0942215	1.22602	-0.0768513	0.938742	0.978576
TF	2152	Deguelin	0.0501232	-1.56911	1.19393	-1.31424	0.188765	0.693687
TFAM	7019	Deguelin	0.0501232	0.38244	0.424351	0.901235	0.367463	0.74261
TFAP2A	7020	Deguelin	0.0501232	-1.61355	1.02861	-1.56867	0.116725	0.679132
TFDP1	7027	Deguelin	0.0501232	0.0881841	0.22627	0.38973	0.696736	0.897477
TGFB1	7040	Deguelin	0.0501232	-1.62543	1.80885	-0.8986	0.368866	0.743671
TGFB2	7042	Deguelin	0.0501232	-0.143618	0.80973	-0.177365	0.859221	0.964671
TGFB3	7043	Deguelin	0.0501232	-0.608474	0.471051	-1.29174	0.196448	0.693687
TGFBR2	7048	Deguelin	0.0501232	-0.613797	0.556109	-1.10373	0.269708	0.699922
TGOLN2	10618	Deguelin	0.0501232	-0.425826	0.439459	-0.968978	0.332556	0.73225
THAP11	57215	Deguelin	0.0501232	0.0419249	1.81222	0.0231346	0.981543	0.99371
THEM4	117145	Deguelin	0.0501232	-0.0999277	0.644232	-0.155111	0.876734	0.968235
TIAM1	7074	Deguelin	0.0501232	-0.0437718	0.305198	-0.143421	0.885958	0.969624
TIGAR	57103	Deguelin	0.0501232	-0.101454	0.159553	-0.635861	0.524867	0.822565
TIMELESS	8914	Deguelin	0.0501232	0.270305	0.963519	0.28054	0.779063	0.926127
TIMM17B	10245	Deguelin	0.0501232	0.0145705	0.878437	0.0165868	0.986766	0.994821
[truncated: 11,339 more rows]

## Sheet: cI_Fenpyroximate
Gene_ID	Entrez_ID	Treatment	Concentration [µM]	log2FoldChange	lfcSE	stat	pvalue	padj
AARS	16	Fenpyroximate	0.0606549	0.270698	0.606133	0.446599	0.655165	1
AASDHPPT	60496	Fenpyroximate	0.0606549	0.378109	0.568026	0.665654	0.505632	1
AATF	26574	Fenpyroximate	0.0606549	0.122301	0.335186	0.364874	0.715205	1
ABCA1	19	Fenpyroximate	0.0606549	-1.8344	0.911706	-2.01205	0.0442147	1
ABCA6	23460	Fenpyroximate	0.0606549	-1.1836	1.85691	-0.6374	0.523864	1
ABCB1	5243	Fenpyroximate	0.0606549	-1.90019	2.37532	-0.799972	0.423727	1
ABCB10	23456	Fenpyroximate	0.0606549	-0.178208	1.00124	-0.177986	0.858734	1
ABCB6	10058	Fenpyroximate	0.0606549	0.432853	0.640528	0.675775	0.499183	1
ABCC1	4363	Fenpyroximate	0.0606549	0.0674322	0.354988	0.189957	0.849343	1
ABCC2	1244	Fenpyroximate	0.0606549	-0.150057	1.07717	-0.139306	0.889208	1
ABCC4	10257	Fenpyroximate	0.0606549	0.0829826	0.322826	0.257051	0.79714	1
ABCC5	10057	Fenpyroximate	0.0606549	0.149719	0.681211	0.219784	0.826039	1
ABCF1	23	Fenpyroximate	0.0606549	0.17155	0.21843	0.785375	0.432234	1
ABCF3	55324	Fenpyroximate	0.0606549	-0.0197888	0.869334	-0.0227632	0.981839	1
ABCG1	9619	Fenpyroximate	0.0606549	-0.0575579	1.93853	-0.0296915	0.976313	1
ABHD4	63874	Fenpyroximate	0.0606549	-0.517517	1.58027	-0.327487	0.743299	1
ABHD6	57406	Fenpyroximate	0.0606549	0.307223	0.657046	0.467581	0.640084	1
ABL1	25	Fenpyroximate	0.0606549	1.10175	1.12242	0.981592	0.326301	1
ACAA1	30	Fenpyroximate	0.0606549	0.0158928	0.37223	0.0426961	0.965944	1
ACADM	34	Fenpyroximate	0.0606549	-1.02738	0.572422	-1.79479	0.0726868	1
ACADVL	37	Fenpyroximate	0.0606549	-0.451576	0.633961	-0.712309	0.476274	1
ACAT1	38	Fenpyroximate	0.0606549	-0.0453514	0.440577	-0.102936	0.918013	1
ACAT2	39	Fenpyroximate	0.0606549	0.189169	0.594692	0.318096	0.750412	1
ACBD3	64746	Fenpyroximate	0.0606549	0.212209	0.459087	0.462241	0.643909	1
ACD	65057	Fenpyroximate	0.0606549	0.112127	0.47903	0.234071	0.81493	1
ACHE	43	Fenpyroximate	0.0606549	-0.727154	1.85155	-0.392727	0.694521	1
ACLY	47	Fenpyroximate	0.0606549	0.0144851	0.651424	0.022236	0.98226	1
ACOX1	51	Fenpyroximate	0.0606549	-0.169167	0.548435	-0.308454	0.757737	1
ACP1	52	Fenpyroximate	0.0606549	0.668681	0.358444	1.86551	0.06211	1
ACSL1	2180	Fenpyroximate	0.0606549	0.0448369	0.727166	0.0616598	0.950834	1
ACTA1	58	Fenpyroximate	0.0606549	2.47376	1.58564	1.5601	0.118736	1
ACTA2	59	Fenpyroximate	0.0606549	0.150655	0.637746	0.23623	0.813254	1
ACTL6A	86	Fenpyroximate	0.0606549	-0.353177	0.540758	-0.653115	0.513682	1
ACTN1	87	Fenpyroximate	0.0606549	0.225473	0.501979	0.449168	0.65331	1
ACTN2	88	Fenpyroximate	0.0606549	-0.5503	1.84511	-0.298248	0.765514	1
ADAM10	102	Fenpyroximate	0.0606549	0.211011	0.356854	0.591309	0.554313	1
ADAM12	8038	Fenpyroximate	0.0606549	0.541745	0.734149	0.737923	0.460561	1
ADAM8	101	Fenpyroximate	0.0606549	-0.117449	1.19254	-0.0984865	0.921546	1
ADAT1	23536	Fenpyroximate	0.0606549	0.249309	1.24217	0.200705	0.840929	1
ADCK3	56997	Fenpyroximate	0.0606549	-0.522608	0.514966	-1.01484	0.310182	1
ADCY1	107	Fenpyroximate	0.0606549	-0.0391072	1.03509	-0.0377813	0.969862	1
ADGRE5	976	Fenpyroximate	0.0606549	0.128909	1.51636	0.0850117	0.932252	1
ADGRG1	9289	Fenpyroximate	0.0606549	0.0427694	0.630187	0.0678678	0.945891	1
ADH5	128	Fenpyroximate	0.0606549	-0.289363	0.732009	-0.3953	0.692621	1
ADI1	55256	Fenpyroximate	0.0606549	0.419057	0.789677	0.530669	0.595648	1
ADO	84890	Fenpyroximate	0.0606549	0.197817	0.704797	0.280672	0.778962	1
ADORA2A	135	Fenpyroximate	0.0606549	1.10752	1.07707	1.02827	0.303821	1
ADSL	158	Fenpyroximate	0.0606549	0.489641	0.930028	0.52648	0.598555	1
AEN	64782	Fenpyroximate	0.0606549	0.582373	0.593109	0.981898	0.32615	1
AGL	178	Fenpyroximate	0.0606549	0.615177	0.565831	1.08721	0.276944	1
AHCY	191	Fenpyroximate	0.0606549	0.317243	0.321949	0.985381	0.324437	1
AHSA1	10598	Fenpyroximate	0.0606549	0.170532	0.222144	0.767665	0.442686	1
AIF1	199	Fenpyroximate	0.0606549	0.913756	1.97662	0.462282	0.643879	1
AIFM1	9131	Fenpyroximate	0.0606549	0.0240387	0.374156	0.0642478	0.948773	1
AIFM2	84883	Fenpyroximate	0.0606549	1.22105	1.47742	0.826475	0.408535	1
AK3	205	Fenpyroximate	0.0606549	-0.916767	0.774708	-1.18337	0.236662	1
AKAP8	10270	Fenpyroximate	0.0606549	0.28556	0.481748	0.592757	0.553344	1
AKAP8L	26993	Fenpyroximate	0.0606549	-0.429538	0.559118	-0.768242	0.442343	1
AKR1B1	231	Fenpyroximate	0.0606549	0.82851	1.11652	0.742045	0.45806	1
AKR1B10	57016	Fenpyroximate	0.0606549	0.237954	0.76029	0.312978	0.754297	1
AKR1C3	8644	Fenpyroximate	0.0606549	1.74008	0.915832	1.9	0.0574335	1
AKR7A2	8574	Fenpyroximate	0.0606549	0.425961	0.784176	0.543196	0.586995	1
AKT1	207	Fenpyroximate	0.0606549	0.251667	0.56419	0.446067	0.655549	1
ALAS1	211	Fenpyroximate	0.0606549	0.170924	0.265918	0.642768	0.520375	1
ALDH2	217	Fenpyroximate	0.0606549	0.0589612	0.582316	0.101253	0.91935	1
ALDH3A2	224	Fenpyroximate	0.0606549	0.18677	0.675928	0.276316	0.782305	1
ALDH7A1	501	Fenpyroximate	0.0606549	-0.0634706	0.534844	-0.118671	0.905536	1
ALDH8A1	64577	Fenpyroximate	0.0606549	0.8542	1.68505	0.506928	0.612205	1
ALDH9A1	223	Fenpyroximate	0.0606549	0.319312	0.30585	1.04402	0.296477	1
ALDOA	226	Fenpyroximate	0.0606549	0.0468862	0.280261	0.167295	0.867138	1
ALDOC	230	Fenpyroximate	0.0606549	-0.0941866	0.857111	-0.109889	0.912498	1
ALG8	79053	Fenpyroximate	0.0606549	-1.37235	0.890809	-1.54057	0.123422	1
AMDHD2	51005	Fenpyroximate	0.0606549	0.245268	0.83256	0.294596	0.768303	1
AMER1	139285	Fenpyroximate	0.0606549	0.335988	1.17897	0.284983	0.775657	1
AMY1A	276	Fenpyroximate	0.0606549	1.22819	1.59423	0.770397	0.441065	1
AMY2A	279	Fenpyroximate	0.0606549	-0.0484816	0.68021	-0.0712744	0.943179	1
AMY2B	280	Fenpyroximate	0.0606549	0.00945481	0.757005	0.0124898	0.990035	1
AMZ2	51321	Fenpyroximate	0.0606549	0.385419	0.85679	0.449841	0.652825	1
ANGPTL2	23452	Fenpyroximate	0.0606549	1.105	0.819806	1.34788	0.177696	1
ANKRD10	55608	Fenpyroximate	0.0606549	-0.0187333	0.233016	-0.0803946	0.935923	1
ANKRD20A13P	100132733	Fenpyroximate	0.0606549	0.269573	0.682851	0.394776	0.693008	1
ANKRD26	22852	Fenpyroximate	0.0606549	-0.0497026	0.764819	-0.064986	0.948185	1
ANKRD36B	57730	Fenpyroximate	0.0606549	-0.5679	0.722783	-0.785714	0.432035	1
ANLN	54443	Fenpyroximate	0.0606549	-0.0945258	0.588847	-0.160527	0.872466	1
ANO10	55129	Fenpyroximate	0.0606549	0.164798	0.515174	0.319887	0.749054	1
ANP32E	81611	Fenpyroximate	0.0606549	0.357555	0.180694	1.97879	0.0478397	1
ANXA2	302	Fenpyroximate	0.0606549	-0.278265	0.411654	-0.675967	0.499061	1
ANXA2P2	304	Fenpyroximate	0.0606549	-0.589503	0.825654	-0.713984	0.475237	1
ANXA5	308	Fenpyroximate	0.0606549	-0.854024	0.584678	-1.46067	0.144105	1
ANXA7	310	Fenpyroximate	0.0606549	-0.121816	0.473036	-0.25752	0.796778	1
ANXA8L1	728113	Fenpyroximate	0.0606549	0.142342	1.00666	0.1414	0.887554	1
AP2B1	163	Fenpyroximate	0.0606549	-0.348815	1.13611	-0.307026	0.758823	1
AP2M1	1173	Fenpyroximate	0.0606549	0.203157	0.742983	0.273434	0.784519	1
AP3M1	26985	Fenpyroximate	0.0606549	-0.00688056	0.179072	-0.0384235	0.96935	1
APBA1	320	Fenpyroximate	0.0606549	0.324485	1.61897	0.200427	0.841147	1
APBB2	323	Fenpyroximate	0.0606549	0.327608	0.722411	0.453493	0.650194	1
APEX1	328	Fenpyroximate	0.0606549	0.0534281	0.299123	0.178616	0.858239	1
APLP1	333	Fenpyroximate	0.0606549	0.132636	0.834945	0.158856	0.873783	1
APOC1	341	Fenpyroximate	0.0606549	1.12886	1.85418	0.608818	0.542645	1
APP	351	Fenpyroximate	0.0606549	0.0844168	0.295128	0.286034	0.774852	1
APPBP2	10513	Fenpyroximate	0.0606549	-0.0342024	0.287713	-0.118877	0.905373	1
APTX	54840	Fenpyroximate	0.0606549	-0.491395	0.412243	-1.192	0.23326	1
AR	231	Fenpyroximate	0.0606549	-0.462336	1.0967	-0.421569	0.673339	1
ARF4	378	Fenpyroximate	0.0606549	-0.057814	0.802871	-0.0720091	0.942595	1
ARFIP2	23647	Fenpyroximate	0.0606549	0.196643	0.562949	0.349309	0.726858	1
ARHGAP1	392	Fenpyroximate	0.0606549	-0.0357945	0.919752	-0.0389176	0.968956	1
ARHGAP8	23779	Fenpyroximate	0.0606549	0.20555	1.37948	0.149006	0.881549	1
ARHGAP9	64333	Fenpyroximate	0.0606549	0.000556952	0.601793	0.000925488	0.999262	1
ARHGEF12	23365	Fenpyroximate	0.0606549	0.00466055	0.225001	0.0207135	0.983474	1
ARHGEF2	9181	Fenpyroximate	0.0606549	0.283325	0.409631	0.691658	0.489152	1
ARHGEF9	23229	Fenpyroximate	0.0606549	-0.203279	0.371965	-0.5465	0.584722	1
ARID4B	51742	Fenpyroximate	0.0606549	-0.368072	0.266919	-1.37897	0.167905	1
ARID5B	84159	Fenpyroximate	0.0606549	1.98741	1.33094	1.49324	0.135374	1
ARIH1	25820	Fenpyroximate	0.0606549	-1.0382	0.743224	-1.39689	0.162447	1
ARIH2	10425	Fenpyroximate	0.0606549	-0.166882	0.299283	-0.557604	0.577115	1
ARL1	400	Fenpyroximate	0.0606549	-0.618657	0.647226	-0.95586	0.339143	1
ARL4D	379	Fenpyroximate	0.0606549	0.447268	1.08425	0.412515	0.679962	1
ARNT	405	Fenpyroximate	0.0606549	-0.661907	0.359343	-1.84199	0.0654765	1
ARNT2	9915	Fenpyroximate	0.0606549	-0.103314	0.795369	-0.129895	0.89665	1
ARPC3	10094	Fenpyroximate	0.0606549	-0.505629	0.699468	-0.722877	0.469755	1
ARPP19	10776	Fenpyroximate	0.0606549	0.0910243	0.737493	0.123424	0.901771	1
ARRDC4	91947	Fenpyroximate	0.0606549	-1.0457	0.57094	-1.83155	0.0670188	1
ARSG	22901	Fenpyroximate	0.0606549	0.458849	0.536447	0.855348	0.392359	1
ASAH1	427	Fenpyroximate	0.0606549	-0.320204	0.611194	-0.523899	0.600349	1
ASB3	51130	Fenpyroximate	0.0606549	0.385039	0.549599	0.700582	0.483564	1
ASCC3	10973	Fenpyroximate	0.0606549	-0.431136	0.322251	-1.33789	0.180932	1
ASF1A	25842	Fenpyroximate	0.0606549	-0.164669	0.523016	-0.314845	0.752879	1
ASF1B	55723	Fenpyroximate	0.0606549	0.0284579	0.580322	0.0490381	0.960889	1
ASGR1	432	Fenpyroximate	0.0606549	-2.06349	1.52873	-1.3498	0.177079	1
ASNS	440	Fenpyroximate	0.0606549	-0.17138	0.468287	-0.365971	0.714387	1
ASS1	445	Fenpyroximate	0.0606549	0.134926	0.608738	0.221649	0.824587	1
ATAD2	29028	Fenpyroximate	0.0606549	0.543528	0.950021	0.572122	0.567239	1
ATAD5	79915	Fenpyroximate	0.0606549	0.155907	1.04317	0.149456	0.881194	1
ATF1	466	Fenpyroximate	0.0606549	0.527435	0.627047	0.84114	0.400269	1
ATF4	468	Fenpyroximate	0.0606549	-0.131571	0.221309	-0.594511	0.55217	1
ATF5	22809	Fenpyroximate	0.0606549	0.037357	0.794667	0.0470096	0.962506	1
ATF6	22926	Fenpyroximate	0.0606549	-0.328379	0.526822	-0.62332	0.533074	1
ATF6B	1388	Fenpyroximate	0.0606549	-0.11894	0.886471	-0.134172	0.893267	1
ATG12	9140	Fenpyroximate	0.0606549	-0.133118	0.591495	-0.225054	0.821937	1
ATG3	64422	Fenpyroximate	0.0606549	0.248821	0.729123	0.34126	0.732908	1
ATG4C	84938	Fenpyroximate	0.0606549	0.0120213	0.484491	0.0248123	0.980205	1
ATIC	471	Fenpyroximate	0.0606549	-0.0822081	0.271529	-0.30276	0.762072	1
ATM	472	Fenpyroximate	0.0606549	0.19754	0.435608	0.453482	0.650202	1
ATMIN	23300	Fenpyroximate	0.0606549	-0.0931223	0.295292	-0.315357	0.752491	1
ATP11B	23200	Fenpyroximate	0.0606549	0.19122	0.395227	0.483822	0.628512	1
ATP11C	286410	Fenpyroximate	0.0606549	-0.082387	0.325796	-0.252879	0.800362	1
ATP1A1	476	Fenpyroximate	0.0606549	0.302859	0.437268	0.692616	0.488551	1
ATP1A2	477	Fenpyroximate	0.0606549	-2.72901	2.31333	-1.17969	0.238125	1
ATP1B1	481	Fenpyroximate	0.0606549	0.230738	0.341562	0.675538	0.499334	1
ATP2C1	27032	Fenpyroximate	0.0606549	-0.0872578	0.210568	-0.414392	0.678587	1
ATP5B	506	Fenpyroximate	0.0606549	0.206735	0.374874	0.55148	0.581305	1
ATP5C1	509	Fenpyroximate	0.0606549	0.646127	0.527948	1.22385	0.22101	1
ATP5J	522	Fenpyroximate	0.0606549	0.142819	1.30647	0.109317	0.912951	1
ATP5S	27109	Fenpyroximate	0.0606549	-0.536373	1.08553	-0.494112	0.621227	1
ATP6AP1	537	Fenpyroximate	0.0606549	-0.0606109	0.387189	-0.156541	0.875607	1
ATP6V0B	533	Fenpyroximate	0.0606549	-0.00849786	0.433741	-0.019592	0.984369	1
ATP6V0E1	8992	Fenpyroximate	0.0606549	0.529767	0.389053	1.36168	0.173298	1
ATP6V1B2	526	Fenpyroximate	0.0606549	0.456944	0.5978	0.764376	0.444643	1
ATP6V1D	51382	Fenpyroximate	0.0606549	-0.507336	0.4854	-1.04519	0.295935	1
ATP6V1F	9296	Fenpyroximate	0.0606549	0.298158	0.252956	1.1787	0.238519	1
ATRAID	51374	Fenpyroximate	0.0606549	-0.0126348	0.363121	-0.0347949	0.972243	1
ATRX	546	Fenpyroximate	0.0606549	-0.279719	0.548333	-0.510126	0.609963	1
AURKA	6790	Fenpyroximate	0.0606549	0.440627	0.580755	0.758714	0.448024	1
AURKB	9212	Fenpyroximate	0.0606549	-0.0653625	0.481018	-0.135884	0.891913	1
B2M	567	Fenpyroximate	0.0606549	0.349718	0.768414	0.455117	0.649025	1
B3GALT6	126792	Fenpyroximate	0.0606549	0.345578	0.850323	0.406407	0.684443	1
B3GAT1	27087	Fenpyroximate	0.0606549	-0.216955	0.529494	-0.409741	0.681996	1
B4GALT5	9334	Fenpyroximate	0.0606549	0.710593	1.08684	0.653818	0.513229	1
BAAT	570	Fenpyroximate	0.0606549	-0.0602366	0.884239	-0.0681225	0.945688	1
BAD	572	Fenpyroximate	0.0606549	0.934059	0.702159	1.33027	0.18343	1
BAG3	9531	Fenpyroximate	0.0606549	0.235777	0.568236	0.414928	0.678195	1
BANF1	8815	Fenpyroximate	0.0606549	-0.0914304	0.613729	-0.148975	0.881573	1
BAX	581	Fenpyroximate	0.0606549	0.187695	0.252032	0.744725	0.456438	1
BBC3	27113	Fenpyroximate	0.0606549	0.343749	0.594788	0.577935	0.563308	1
BBS10	79738	Fenpyroximate	0.0606549	0.713195	0.790341	0.902389	0.36685	1
BCAS2	10286	Fenpyroximate	0.0606549	-0.378999	0.603298	-0.628212	0.529865	1
BCAT1	586	Fenpyroximate	0.0606549	-0.298634	0.462729	-0.645375	0.518684	1
BCAT2	587	Fenpyroximate	0.0606549	0.497243	1.073	0.463412	0.643069	1
BCL2	596	Fenpyroximate	0.0606549	1.33585	1.07387	1.24397	0.213512	1
BCL2L1	598	Fenpyroximate	0.0606549	0.153839	0.337084	0.456382	0.648115	1
BCL2L11	10018	Fenpyroximate	0.0606549	0.188003	0.515917	0.364406	0.715555	1
BCL2L13	23786	Fenpyroximate	0.0606549	0.287182	0.524253	0.547792	0.583835	1
BCL2L2	599	Fenpyroximate	0.0606549	-0.217793	0.742837	-0.293191	0.769376	1
BCL3	602	Fenpyroximate	0.0606549	0.659622	1.03604	0.636676	0.524336	1
BCL7B	9275	Fenpyroximate	0.0606549	0.128988	0.740499	0.17419	0.861716	1
BDH1	622	Fenpyroximate	0.0606549	-0.322907	1.81931	-0.177489	0.859124	1
BDNF	627	Fenpyroximate	0.0606549	2.80938	1.46507	1.91757	0.0551649	1
BECN1	8678	Fenpyroximate	0.0606549	-0.242844	0.640933	-0.378892	0.704768	1
BEX3	27018	Fenpyroximate	0.0606549	0.017193	0.282555	0.0608481	0.95148	1
BID	637	Fenpyroximate	0.0606549	0.0368715	0.208384	0.17694	0.859555	1
BIRC2	329	Fenpyroximate	0.0606549	-0.29742	0.480825	-0.618562	0.536205	1
BIRC5	332	Fenpyroximate	0.0606549	0.367849	0.846126	0.434745	0.663747	1
BIRC6	57448	Fenpyroximate	0.0606549	-0.25084	0.446912	-0.561275	0.57461	1
BLCAP	10904	Fenpyroximate	0.0606549	-0.731488	1.5471	-0.472814	0.636346	1
BLMH	642	Fenpyroximate	0.0606549	0.333826	0.77322	0.431734	0.665935	1
BLOC1S2	282991	Fenpyroximate	0.0606549	-0.275562	0.681748	-0.4042	0.686066	1
BLVRA	644	Fenpyroximate	0.0606549	-1.93683	1.17852	-1.64344	0.100291	1
BMF	90427	Fenpyroximate	0.0606549	0.110473	0.330837	0.333919	0.738441	1
BNIP3L	665	Fenpyroximate	0.0606549	-0.0633582	0.473769	-0.133732	0.893614	1
BPHL	670	Fenpyroximate	0.0606549	0.170751	0.169583	1.00689	0.313988	1
BRCA1	672	Fenpyroximate	0.0606549	1.06961	1.15999	0.922086	0.356484	1
BRD2	6046	Fenpyroximate	0.0606549	-0.410611	0.526438	-0.77998	0.435402	1
BRD3	8019	Fenpyroximate	0.0606549	-0.110059	0.532293	-0.206763	0.836195	1
BRIP1	64979	Fenpyroximate	0.0606549	-0.880327	0.868258	-1.0139	0.31063	1
BRMS1L	84312	Fenpyroximate	0.0606549	0.29722	0.453844	0.654895	0.512535	1
BRPF3	27154	Fenpyroximate	0.0606549	0.701703	0.960061	0.730895	0.464843	1
BSCL2	26580	Fenpyroximate	0.0606549	-0.0144132	0.54864	-0.0262708	0.979041	1
BTG2	7832	Fenpyroximate	0.0606549	-0.00524814	0.508124	-0.0103285	0.991759	1
BTG3	10950	Fenpyroximate	0.0606549	-0.654625	0.466792	-1.40239	0.160799	1
BTK	695	Fenpyroximate	0.0606549	0.929553	1.23987	0.749717	0.453425	1
BTN3A2	11118	Fenpyroximate	0.0606549	-0.450027	0.766682	-0.58698	0.557217	1
BUB1	699	Fenpyroximate	0.0606549	0.857989	0.997808	0.859874	0.389858	1
BUB1B	701	Fenpyroximate	0.0606549	-1.50836	1.65266	-0.912689	0.361406	1
BZW1	9689	Fenpyroximate	0.0606549	0.0298735	0.259042	0.115323	0.908189	1
BZW2	28969	Fenpyroximate	0.0606549	-0.312698	0.505704	-0.618341	0.53635	1
C16orf72	29035	Fenpyroximate	0.0606549	-0.26456	0.381265	-0.6939	0.487745	1
C1D	10438	Fenpyroximate	0.0606549	-0.0862105	0.691611	-0.124652	0.900799	1
C1orf112	55732	Fenpyroximate	0.0606549	0.178801	0.388092	0.460718	0.645001	1
C1orf131	128061	Fenpyroximate	0.0606549	-0.159883	0.332169	-0.481332	0.630281	1
C1orf162	128346	Fenpyroximate	0.0606549	-0.0239435	1.56713	-0.0152786	0.98781	1
C1QBP	708	Fenpyroximate	0.0606549	0.200065	0.253888	0.788002	0.430696	1
C1S	716	Fenpyroximate	0.0606549	0.429977	1.00893	0.426171	0.669983	1
C2CD2	25966	Fenpyroximate	0.0606549	0.0854484	1.05969	0.0806354	0.935732	1
C2CD5	9847	Fenpyroximate	0.0606549	-0.453734	0.311715	-1.45561	0.145502	1
C5	727	Fenpyroximate	0.0606549	0.157695	0.955931	0.164965	0.868972	1
C6orf62	81688	Fenpyroximate	0.0606549	-0.342315	0.370386	-0.92421	0.355377	1
C9orf24	84688	Fenpyroximate	0.0606549	1.43701	1.97886	0.726182	0.467727	1
C9orf3	84909	Fenpyroximate	0.0606549	-0.165708	0.610093	-0.271611	0.785921	1
CAB39	51719	Fenpyroximate	0.0606549	-0.109264	0.595166	-0.183586	0.854339	1
CACNA1A	773	Fenpyroximate	0.0606549	-0.301562	1.07933	-0.279399	0.779939	1
CALCOCO1	57658	Fenpyroximate	0.0606549	0.00788966	0.741664	0.0106378	0.991512	1
CALM1	801	Fenpyroximate	0.0606549	0.102261	0.374851	0.272803	0.785004	1
CALM3	808	Fenpyroximate	0.0606549	0.374308	0.890075	0.420536	0.674094	1
CALR	811	Fenpyroximate	0.0606549	-0.102533	0.466165	-0.21995	0.82591	1
CALU	813	Fenpyroximate	0.0606549	-0.879581	0.562377	-1.56404	0.117808	1
CAMK2B	816	Fenpyroximate	0.0606549	0.117463	0.44976	0.261168	0.793963	1
CAMSAP2	23271	Fenpyroximate	0.0606549	-0.0984951	0.397426	-0.247833	0.804264	1
CANT1	124583	Fenpyroximate	0.0606549	0.0499757	0.492511	0.101471	0.919176	1
CANX	821	Fenpyroximate	0.0606549	0.0645231	0.827067	0.0780143	0.937817	1
CAPN1	823	Fenpyroximate	0.0606549	-0.664467	1.26641	-0.524684	0.599803	1
CAPS	828	Fenpyroximate	0.0606549	0.604967	1.27501	0.47448	0.635157	1
CARD8	22900	Fenpyroximate	0.0606549	-0.014864	1.03672	-0.0143375	0.988561	1
CARMIL1	55604	Fenpyroximate	0.0606549	-0.0501092	0.632143	-0.0792687	0.936819	1
CARS	833	Fenpyroximate	0.0606549	-0.278756	0.552798	-0.504264	0.614076	1
CASC3	22794	Fenpyroximate	0.0606549	0.897404	0.894507	1.00324	0.315746	1
CASK	8573	Fenpyroximate	0.0606549	-0.304501	0.620811	-0.490489	0.623788	1
CASP2	835	Fenpyroximate	0.0606549	-0.395075	0.359467	-1.09906	0.271744	1
CASP3	836	Fenpyroximate	0.0606549	-0.886705	0.610532	-1.45235	0.146405	1
CASP7	840	Fenpyroximate	0.0606549	0.887922	1.08336	0.819597	0.412446	1
CASP9	842	Fenpyroximate	0.0606549	-1.37547	0.640709	-2.14679	0.0318103	1
CAST	831	Fenpyroximate	0.0606549	0.159217	0.485795	0.327746	0.743104	1
CAT	847	Fenpyroximate	0.0606549	-0.0531853	0.401071	-0.132608	0.894503	1
CB		Fenpyroximate	0.0606549	0.0686691	0.737287	0.0931376	0.925794	1
CBLB	868	Fenpyroximate	0.0606549	0.36887	0.454231	0.812076	0.416748	1
CBR1	873	Fenpyroximate	0.0606549	0.0968868	0.240923	0.402149	0.687575	1
CBWD1	55871	Fenpyroximate	0.0606549	0.024629	0.291519	0.0844852	0.932671	1
CBWD3	220869	Fenpyroximate	0.0606549	-1.50537	1.82075	-0.826785	0.408359	1
CBWD5	220869	Fenpyroximate	0.0606549	0.179268	0.633354	0.283046	0.777141	1
CBWD6	644019	Fenpyroximate	0.0606549	0.124905	0.254922	0.489974	0.624152	1
CBX4	8535	Fenpyroximate	0.0606549	-0.364708	0.40328	-0.904354	0.365808	1
CCDC85B	11007	Fenpyroximate	0.0606549	0.378499	0.485568	0.779499	0.435686	1
CCDC86	79080	Fenpyroximate	0.0606549	-0.712168	1.3933	-0.511138	0.609254	1
CCDC92	80212	Fenpyroximate	0.0606549	-0.219801	0.643041	-0.341815	0.73249	1
CCL11	6356	Fenpyroximate	0.0606549	-0.0083312	1.90708	-0.00436857	0.996514	1
CCL2	6347	Fenpyroximate	0.0606549	0.141513	1.7294	0.0818277	0.934784	1
CCNA2	890	Fenpyroximate	0.0606549	0.811957	1.34022	0.605836	0.544624	1
CCNB1	891	Fenpyroximate	0.0606549	0.815082	0.659601	1.23572	0.216563	1
CCNB2	9133	Fenpyroximate	0.0606549	0.641186	0.620331	1.03362	0.301315	1
CCNC	892	Fenpyroximate	0.0606549	0.187109	1.22722	0.152466	0.87882	1
CCND1	595	Fenpyroximate	0.0606549	0.732279	1.10541	0.662451	0.507682	1
CCND2	894	Fenpyroximate	0.0606549	-1.25016	1.86399	-0.670693	0.502416	1
CCND3	896	Fenpyroximate	0.0606549	0.29059	1.03141	0.281741	0.778142	1
CCNE2	9134	Fenpyroximate	0.0606549	-0.216684	0.575176	-0.376727	0.706376	1
CCNF	899	Fenpyroximate	0.0606549	-0.182097	0.612689	-0.29721	0.766306	1
CCNG1	900	Fenpyroximate	0.0606549	-0.285784	0.613915	-0.46551	0.641566	1
CCNG2	901	Fenpyroximate	0.0606549	0.427487	0.803471	0.532049	0.594692	1
CCNH	902	Fenpyroximate	0.0606549	-0.119756	0.234492	-0.510705	0.609557	1
CCP110	9738	Fenpyroximate	0.0606549	0.180644	0.285012	0.63381	0.526205	1
CCT5	22948	Fenpyroximate	0.0606549	0.0484368	0.195033	0.248352	0.803862	1
CCT6A	908	Fenpyroximate	0.0606549	-0.110079	0.217338	-0.50649	0.612513	1
CCT7	10574	Fenpyroximate	0.0606549	-0.0220799	0.279797	-0.0789141	0.937101	1
CD19	930	Fenpyroximate	0.0606549	0.600582	1.53991	0.390011	0.696529	1
CD24	100133941	Fenpyroximate	0.0606549	-0.644968	0.477091	-1.35188	0.176415	1
CD320	51293	Fenpyroximate	0.0606549	-0.0807471	0.26764	-0.3017	0.762881	1
CD4	920	Fenpyroximate	0.0606549	0.377099	1.50515	0.250539	0.802171	1
CD55	1604	Fenpyroximate	0.0606549	0.0971827	0.255129	0.380916	0.703265	1
CD58	965	Fenpyroximate	0.0606549	-0.236044	0.4033	-0.58528	0.558359	1
CDC16	8881	Fenpyroximate	0.0606549	0.00593101	0.30638	0.0193583	0.984555	1
CDC20	991	Fenpyroximate	0.0606549	0.870719	0.730975	1.19117	0.233585	1
CDC25A	993	Fenpyroximate	0.0606549	-0.0363903	0.994696	-0.0365844	0.970816	1
CDC25B	994	Fenpyroximate	0.0606549	0.815576	1.14358	0.713175	0.475737	1
CDC26	246184	Fenpyroximate	0.0606549	-0.0239061	0.553541	-0.0431876	0.965552	1
CDC42	998	Fenpyroximate	0.0606549	-0.331414	0.545609	-0.60742	0.543572	1
CDC45	8318	Fenpyroximate	0.0606549	0.0704227	0.751019	0.0937695	0.925292	1
CDC6	990	Fenpyroximate	0.0606549	0.0529327	0.505828	0.104646	0.916657	1
CDC7	8317	Fenpyroximate	0.0606549	-0.705464	1.06319	-0.663535	0.506988	1
CDCA3	83461	Fenpyroximate	0.0606549	0.486337	0.402934	1.20699	0.227436	1
CDCA4	55038	Fenpyroximate	0.0606549	-0.104961	0.93351	-0.112437	0.910477	1
CDCA5	113130	Fenpyroximate	0.0606549	-0.50807	0.810962	-0.626503	0.530985	1
CDCA8	55143	Fenpyroximate	0.0606549	1.7861	1.45839	1.2247	0.220688	1
CDH10	1008	Fenpyroximate	0.0606549	-0.184819	0.603912	-0.306036	0.759577	1
CDH11	1009	Fenpyroximate	0.0606549	-0.477018	1.07573	-0.443437	0.65745	1
CDH2	1000	Fenpyroximate	0.0606549	0.219606	0.579427	0.379005	0.704684	1
CDH7	1005	Fenpyroximate	0.0606549	-0.486016	2.11047	-0.230289	0.817867	1
CDK1	983	Fenpyroximate	0.0606549	-0.174926	0.496145	-0.35257	0.724411	1
CDK13	8621	Fenpyroximate	0.0606549	1.37789	1.12886	1.22061	0.222234	1
CDK19	23097	Fenpyroximate	0.0606549	-0.336661	0.388591	-0.866363	0.386291	1
CDK2	1017	Fenpyroximate	0.0606549	0.273781	0.804817	0.340178	0.733723	1
CDK4	1019	Fenpyroximate	0.0606549	0.318173	0.475421	0.669246	0.503339	1
CDK5	1020	Fenpyroximate	0.0606549	-0.120086	0.36	-0.333573	0.738702	1
CDK5R1	8851	Fenpyroximate	0.0606549	0.348395	0.911998	0.382013	0.702452	1
CDK6	1021	Fenpyroximate	0.0606549	-0.141285	0.359312	-0.393211	0.694164	1
CDK7	1022	Fenpyroximate	0.0606549	0.0870977	0.225341	0.386515	0.699116	1
CDKN1A	1026	Fenpyroximate	0.0606549	-0.143775	1.62742	-0.0883456	0.929602	1
CDKN1B	1027	Fenpyroximate	0.0606549	-0.0178513	0.279976	-0.0637601	0.949161	1
CDKN3	1033	Fenpyroximate	0.0606549	0.429525	0.738694	0.581466	0.560926	1
CDT1	81620	Fenpyroximate	0.0606549	0.29564	0.537667	0.549857	0.582418	1
CEBPA	1050	Fenpyroximate	0.0606549	-0.446097	1.32172	-0.337514	0.73573	1
CEBPB	1051	Fenpyroximate	0.0606549	0.083793	1.17522	0.0712998	0.943159	1
CEBPD	1052	Fenpyroximate	0.0606549	0.802833	1.00051	0.802421	0.42231	1
CEBPZ	1649	Fenpyroximate	0.0606549	-0.105187	0.264015	-0.398414	0.690325	1
CEL	1056	Fenpyroximate	0.0606549	-0.0636127	1.03872	-0.0612416	0.951167	1
CENPE	1062	Fenpyroximate	0.0606549	1.5295	1.91083	0.80044	0.423456	1
CENPF	1063	Fenpyroximate	0.0606549	0.413199	0.581982	0.709986	0.477713	1
CENPH	64946	Fenpyroximate	0.0606549	0.586622	0.274847	2.13436	0.0328132	1
CENPK	64105	Fenpyroximate	0.0606549	0.213886	0.375931	0.568949	0.569391	1
CENPU	79682	Fenpyroximate	0.0606549	-0.208252	0.183277	-1.13627	0.255843	1
CENPW	387103	Fenpyroximate	0.0606549	0.32933	0.26115	1.26108	0.207282	1
CEP55	55165	Fenpyroximate	0.0606549	-0.584664	0.751101	-0.77841	0.436327	1
CEP57	9702	Fenpyroximate	0.0606549	0.541441	0.563978	0.960041	0.337035	1
CES2	1066	Fenpyroximate	0.0606549	-0.972702	1.02128	-0.952431	0.340878	1
CETN3	1070	Fenpyroximate	0.0606549	0.0236847	0.394293	0.060069	0.952101	1
CFL2	1073	Fenpyroximate	0.0606549	0.220612	0.273867	0.805542	0.420507	1
CGRRF1	10668	Fenpyroximate	0.0606549	0.80964	1.26618	0.639435	0.52254	1
CHAC1	79094	Fenpyroximate	0.0606549	-0.605061	1.81114	-0.334077	0.738321	1
CHAC2	494143	Fenpyroximate	0.0606549	-0.377056	0.529611	-0.711949	0.476497	1
CHAT	1103	Fenpyroximate	0.0606549	1.14944	1.88103	0.611067	0.541155	1
CHEK1	1111	Fenpyroximate	0.0606549	0.310216	0.197518	1.57057	0.116282	1
CHEK2	11200	Fenpyroximate	0.0606549	1.10062	0.99918	1.10153	0.270667	1
CHERP	10523	Fenpyroximate	0.0606549	-0.379937	0.375065	-1.01299	0.311064	1
CHIC2	26511	Fenpyroximate	0.0606549	-0.0176675	0.310912	-0.0568247	0.954685	1
CHKA	1119	Fenpyroximate	0.0606549	0.024483	0.299151	0.0818416	0.934773	1
CHMP2B	25978	Fenpyroximate	0.0606549	-1.99011	1.12353	-1.77131	0.0765094	1
CHMP4A	29082	Fenpyroximate	0.0606549	0.582129	0.623119	0.934219	0.350191	1
CHMP6	79643	Fenpyroximate	0.0606549	0.000549575	0.749466	0.000733289	0.999415	1
CHN1	1123	Fenpyroximate	0.0606549	0.099459	0.479831	0.207279	0.835792	1
CHP1	11261	Fenpyroximate	0.0606549	-0.156985	0.538935	-0.291287	0.770832	1
CHRNA4	1137	Fenpyroximate	0.0606549	0.0951414	0.800489	0.118854	0.905391	1
CHRNB2	1141	Fenpyroximate	0.0606549	-0.472293	0.567042	-0.832906	0.404898	1
CHST11	50515	Fenpyroximate	0.0606549	-0.473092	0.839293	-0.563679	0.572972	1
CHUK	1147	Fenpyroximate	0.0606549	-1.0601	0.923211	-1.14827	0.250855	1
CIAPIN1	57019	Fenpyroximate	0.0606549	-0.297188	0.46284	-0.642096	0.520811	1
CIB1	10519	Fenpyroximate	0.0606549	0.172554	0.777191	0.222023	0.824296	1
CIRBP	1153	Fenpyroximate	0.0606549	0.821381	0.688346	1.19327	0.232764	1
CISD1	55847	Fenpyroximate	0.0606549	-0.0330084	0.597573	-0.0552375	0.955949	1
CIT	11113	Fenpyroximate	0.0606549	0.607626	1.19722	0.50753	0.611783	1
CITED2	10370	Fenpyroximate	0.0606549	-0.140596	1.08694	-0.129351	0.89708	1
CKS1B	1163	Fenpyroximate	0.0606549	-0.425517	0.454254	-0.936737	0.348894	1
CKS2	1164	Fenpyroximate	0.0606549	0.048897	0.45781	0.106806	0.914943	1
CLDN5	7122	Fenpyroximate	0.0606549	-0.292424	0.690373	-0.423574	0.671876	1
CLEC4A	50856	Fenpyroximate	0.0606549	-0.720664	1.1761	-0.61276	0.540035	1
CLIC4	25932	Fenpyroximate	0.0606549	-0.130787	0.225463	-0.580083	0.561859	1
CLK1	1195	Fenpyroximate	0.0606549	-0.949341	0.684995	-1.38591	0.165774	1
CLK2	1196	Fenpyroximate	0.0606549	-0.0224182	0.444231	-0.0504653	0.959752	1
CLPX	10845	Fenpyroximate	0.0606549	-0.00898547	0.628806	-0.0142897	0.988599	1
CLSTN1	22883	Fenpyroximate	0.0606549	0.0670059	0.364393	0.183883	0.854105	1
CLTB	1212	Fenpyroximate	0.0606549	0.45609	0.549098	0.830618	0.406189	1
CLTC	1213	Fenpyroximate	0.0606549	-0.462053	0.557622	-0.828613	0.407323	1
CLU	1191	Fenpyroximate	0.0606549	0.712311	1.35837	0.524384	0.600011	1
CMSS1	84319	Fenpyroximate	0.0606549	-0.0956149	0.68373	-0.139843	0.888784	1
CNKSR3	154043	Fenpyroximate	0.0606549	-0.335937	0.607458	-0.55302	0.580249	1
CNN3	1266	Fenpyroximate	0.0606549	0.0126435	0.178962	0.0706489	0.943677	1
CNOT4	4850	Fenpyroximate	0.0606549	0.353371	0.304885	1.15903	0.246445	1
CNPY2	10330	Fenpyroximate	0.0606549	-0.231787	1.60446	-0.144465	0.885133	1
CNPY3	10695	Fenpyroximate	0.0606549	0.170984	0.235027	0.727507	0.466916	1
CNTN1	1272	Fenpyroximate	0.0606549	0.460328	0.838395	0.549058	0.582965	1
COA6	388753	Fenpyroximate	0.0606549	-0.0435515	0.615479	-0.0707604	0.943588	1
COASY	80347	Fenpyroximate	0.0606549	0.195107	0.649265	0.300505	0.763792	1
COG2	22796	Fenpyroximate	0.0606549	0.0182978	0.314333	0.0582116	0.95358	1
COG4	25839	Fenpyroximate	0.0606549	-0.0882606	0.23878	-0.369632	0.711657	1
COIL	8161	Fenpyroximate	0.0606549	0.0136398	0.315145	0.0432809	0.965478	1
COL11A1	1301	Fenpyroximate	0.0606549	1.04005	1.41099	0.737102	0.46106	1
COL16A1	1307	Fenpyroximate	0.0606549	1.18061	0.419573	2.81385	0.00489527	1
COL1A1	1277	Fenpyroximate	0.0606549	0.151084	0.962807	0.156921	0.875307	1
COL1A2	1278	Fenpyroximate	0.0606549	-1.0887	1.47468	-0.73826	0.460356	1
COL2A1	1280	Fenpyroximate	0.0606549	1.0109	1.07478	0.940563	0.346929	1
COL4A1	1282	Fenpyroximate	0.0606549	0.965964	1.10708	0.872534	0.382917	1
COL4A2	1284	Fenpyroximate	0.0606549	0.852518	1.11936	0.761615	0.44629	1
COL4A3BP	10087	Fenpyroximate	0.0606549	-0.722178	0.525177	-1.37511	0.169096	1
COL5A1	1289	Fenpyroximate	0.0606549	0.562656	0.951813	0.591142	0.554426	1
COL6A3	1293	Fenpyroximate	0.0606549	-0.184304	1.76876	-0.1042	0.917011	1
COMT	1312	Fenpyroximate	0.0606549	0.334679	0.339137	0.986855	0.323714	1
COPA	1314	Fenpyroximate	0.0606549	-0.462912	0.574298	-0.806049	0.420214	1
COPB2	9276	Fenpyroximate	0.0606549	-0.0923273	0.603303	-0.153036	0.87837	1
COPS5	10987	Fenpyroximate	0.0606549	0.10522	0.275611	0.381769	0.702633	1
COPS7A	50813	Fenpyroximate	0.0606549	-1.84867	1.32583	-1.39435	0.163211	1
COPZ1	22818	Fenpyroximate	0.0606549	-0.303311	0.411378	-0.737306	0.460936	1
COQ5	84274	Fenpyroximate	0.0606549	0.441548	0.496178	0.889898	0.373521	1
CORO1A	11151	Fenpyroximate	0.0606549	0.0795706	0.87616	0.0908174	0.927638	1
COX6B1	1340	Fenpyroximate	0.0606549	0.688686	0.756972	0.90979	0.362933	1
COX8A	1351	Fenpyroximate	0.0606549	0.247373	0.430644	0.574425	0.56568	1
CPNE3	8895	Fenpyroximate	0.0606549	-0.00703589	0.222991	-0.0315524	0.974829	1
CPOX	1371	Fenpyroximate	0.0606549	0.0520815	0.715303	0.0728104	0.941957	1
CPS1	1373	Fenpyroximate	0.0606549	0.352339	0.878533	0.401054	0.68838	1
CPSF4	10898	Fenpyroximate	0.0606549	-0.104781	0.37429	-0.279946	0.779519	1
CRABP2	1382	Fenpyroximate	0.0606549	0.81885	1.29773	0.630988	0.528049	1
CREB1	1385	Fenpyroximate	0.0606549	0.127769	0.403913	0.316327	0.751754	1
CREBBP	1387	Fenpyroximate	0.0606549	-0.0688091	1.02362	-0.0672214	0.946405	1
CREBRF	153222	Fenpyroximate	0.0606549	-0.713578	0.603273	-1.18284	0.236871	1
CREG1	8804	Fenpyroximate	0.0606549	0.0881695	0.546141	0.161441	0.871746	1
CRELD2	79174	Fenpyroximate	0.0606549	-0.94596	0.583264	-1.62184	0.104838	1
CREM	1390	Fenpyroximate	0.0606549	-0.199495	0.690752	-0.288808	0.772729	1
CRIM1	51232	Fenpyroximate	0.0606549	0.184419	0.506829	0.363869	0.715956	1
CRISP3	10321	Fenpyroximate	0.0606549	1.50542	1.28178	1.17447	0.240206	1
CRK	1398	Fenpyroximate	0.0606549	-0.537383	0.789313	-0.680823	0.495984	1
CRKL	1399	Fenpyroximate	0.0606549	0.116627	0.379762	0.307106	0.758763	1
CRTAP	10491	Fenpyroximate	0.0606549	0.315676	0.155461	2.03058	0.0422979	1
CRY1	1407	Fenpyroximate	0.0606549	0.275542	0.264075	1.04342	0.296754	1
CRYZ	1429	Fenpyroximate	0.0606549	-0.0722505	0.900728	-0.0802135	0.936067	1
CS	1431	Fenpyroximate	0.0606549	0.523035	0.588054	0.889433	0.373771	1
CSK	1445	Fenpyroximate	0.0606549	0.544868	1.2363	0.440726	0.659412	1
CSNK1A1	1452	Fenpyroximate	0.0606549	-0.210116	0.319403	-0.65784	0.510641	1
CSNK1D	1453	Fenpyroximate	0.0606549	-0.187052	0.436579	-0.42845	0.668324	1
CSNK1E	1454	Fenpyroximate	0.0606549	0.261958	1.04357	0.251022	0.801797	1
CSNK2A2	1459	Fenpyroximate	0.0606549	-0.0143483	0.383682	-0.0373963	0.970169	1
CSRNP1	64651	Fenpyroximate	0.0606549	0.133129	0.411495	0.323525	0.746298	1
CTCF	10664	Fenpyroximate	0.0606549	-0.5251	0.882003	-0.595349	0.55161	1
CTGF	1490	Fenpyroximate	0.0606549	-1.76487	1.41516	-1.24711	0.212356	1
CTH	1491	Fenpyroximate	0.0606549	-0.17898	1.07818	-0.166002	0.868155	1
CTHRC1	115908	Fenpyroximate	0.0606549	-3.55455	1.95557	-1.81766	0.0691167	1
CTNNAL1	8727	Fenpyroximate	0.0606549	-0.620428	0.539993	-1.14895	0.250575	1
CTNNB1	1499	Fenpyroximate	0.0606549	-0.341187	0.298388	-1.14343	0.252858	1
CTNND1	1500	Fenpyroximate	0.0606549	-0.526531	0.568369	-0.92639	0.354243	1
CTPS1	1503	Fenpyroximate	0.0606549	0.0188368	0.231181	0.0814808	0.93506	1
CTSB	1508	Fenpyroximate	0.0606549	0.183948	0.319588	0.575577	0.564901	1
CTSD	1509	Fenpyroximate	0.0606549	-0.0820528	0.525252	-0.156216	0.875863	1
CTSL	1514	Fenpyroximate	0.0606549	-0.806473	1.06212	-0.759309	0.447668	1
CTSS	1520	Fenpyroximate	0.0606549	-1.88492	1.11503	-1.69047	0.0909384	1
CTTN	2017	Fenpyroximate	0.0606549	0.0269568	0.38713	0.0696324	0.944486	1
CTTNBP2	83992	Fenpyroximate	0.0606549	-0.47826	1.07963	-0.442983	0.657778	1
CXCL12	6387	Fenpyroximate	0.0606549	1.20916	1.80095	0.671402	0.501964	1
CXCL5	6374	Fenpyroximate	0.0606549	1.18634	2.18002	0.544189	0.586312	1
CXCR4	7852	Fenpyroximate	0.0606549	-0.610616	0.49015	-1.24577	0.212848	1
CYB561	1534	Fenpyroximate	0.0606549	-0.473636	1.39516	-0.339486	0.734244	1
CYBRD1	79901	Fenpyroximate	0.0606549	0.631304	1.60713	0.392814	0.694457	1
CYC1	1537	Fenpyroximate	0.0606549	0.366003	0.720551	0.507949	0.611489	1
CYCS	54205	Fenpyroximate	0.0606549	0.233843	0.324315	0.721035	0.470888	1
CYP11B2	1585	Fenpyroximate	0.0606549	0.36494	1.99924	0.182539	0.85516	1
CYP26B1	56603	Fenpyroximate	0.0606549	0.150544	0.942525	0.159724	0.873098	1
CYP2C19	1557	Fenpyroximate	0.0606549	0.374931	0.673322	0.556838	0.577638	1
CYP2C9	1559	Fenpyroximate	0.0606549	-0.322706	1.76866	-0.182458	0.855224	1
CYP2D6	1564	Fenpyroximate	0.0606549	0.670065	1.11624	0.600285	0.548316	1
CYP2E1	1571	Fenpyroximate	0.0606549	1.10189	1.54963	0.711068	0.477042	1
CYP39A1	51302	Fenpyroximate	0.0606549	-0.0817158	1.15719	-0.0706158	0.943704	1
CYP51A1	1595	Fenpyroximate	0.0606549	-0.00997081	0.348703	-0.028594	0.977188	1
DAAM1	23002	Fenpyroximate	0.0606549	-0.208983	0.279165	-0.7486	0.454098	1
DACH1	1602	Fenpyroximate	0.0606549	-0.172842	0.315743	-0.547414	0.584094	1
DAD1	1603	Fenpyroximate	0.0606549	0.144681	0.864588	0.167341	0.867102	1
DAG1	1605	Fenpyroximate	0.0606549	-0.588393	0.454712	-1.29399	0.195669	1
DAPK1	1612	Fenpyroximate	0.0606549	-0.162244	0.399043	-0.406583	0.684315	1
DAXX	1616	Fenpyroximate	0.0606549	0.122743	0.355375	0.34539	0.729801	1
DBF4	10926	Fenpyroximate	0.0606549	0.19245	0.293674	0.655318	0.512263	1
DBNDD2	55861	Fenpyroximate	0.0606549	0.448068	0.803785	0.557447	0.577222	1
DCC	1630	Fenpyroximate	0.0606549	-0.287133	1.39121	-0.206391	0.836486	1
DCK	1633	Fenpyroximate	0.0606549	0.371401	0.381569	0.973352	0.330378	1
DCP1B	196513	Fenpyroximate	0.0606549	-0.569371	1.72588	-0.329901	0.741475	1
DCTD	1635	Fenpyroximate	0.0606549	0.224603	0.176645	1.27149	0.203554	1
DCTN6	10671	Fenpyroximate	0.0606549	-0.0871968	0.281467	-0.309794	0.756718	1
DCUN1D4	23142	Fenpyroximate	0.0606549	-0.650544	0.712907	-0.912524	0.361493	1
DCX	1641	Fenpyroximate	0.0606549	-1.08759	0.71215	-1.5272	0.126712	1
DDB2	1643	Fenpyroximate	0.0606549	0.673854	1.23695	0.54477	0.585912	1
DDC	1644	Fenpyroximate	0.0606549	1.14089	1.0741	1.06218	0.288154	1
DDIAS	220042	Fenpyroximate	0.0606549	1.89208	2.45532	0.770603	0.440942	1
DDIT3	1649	Fenpyroximate	0.0606549	-0.28615	0.576405	-0.49644	0.619584	1
DDIT4	54541	Fenpyroximate	0.0606549	1.86425	1.36304	1.36772	0.1714	1
DDR1	780	Fenpyroximate	0.0606549	-0.612641	0.556634	-1.10062	0.271063	1
DDX10	1662	Fenpyroximate	0.0606549	-0.414963	0.366054	-1.13361	0.256957	1
DDX42	11325	Fenpyroximate	0.0606549	0.455429	1.00221	0.454424	0.649524	1
DDX60	55601	Fenpyroximate	0.0606549	1.05081	0.62886	1.67098	0.0947264	1
DECR1	1666	Fenpyroximate	0.0606549	-0.504402	0.950464	-0.53069	0.595633	1
DEK	7913	Fenpyroximate	0.0606549	-0.0182525	0.269746	-0.0676657	0.946052	1
DENND3	22898	Fenpyroximate	0.0606549	-0.413151	1.12699	-0.366597	0.71392	1
DEPDC1	55635	Fenpyroximate	0.0606549	0.531578	0.635608	0.836329	0.40297	1
DEPDC1B	55789	Fenpyroximate	0.0606549	0.66608	0.254856	2.61355	0.00896072	1
DERA	51071	Fenpyroximate	0.0606549	-0.244997	0.438851	-0.558269	0.576661	1
DFFA	1676	Fenpyroximate	0.0606549	-1.67823	1.46567	-1.14502	0.2522	1
DFFB	1677	Fenpyroximate	0.0606549	0.669529	0.579176	1.156	0.24768	1
DHCR7	1717	Fenpyroximate	0.0606549	0.713279	1.49906	0.475819	0.634204	1
DHDDS	79947	Fenpyroximate	0.0606549	-0.117105	0.306359	-0.38225	0.702276	1
DHFR	1719	Fenpyroximate	0.0606549	0.00699165	0.433446	0.0161304	0.98713	1
DHRS7	51635	Fenpyroximate	0.0606549	-0.281541	0.851987	-0.330452	0.741058	1
DHX15	1665	Fenpyroximate	0.0606549	-0.321997	0.534683	-0.60222	0.547028	1
DHX29	54505	Fenpyroximate	0.0606549	-0.525823	0.582032	-0.903425	0.3663	1
DLAT	1737	Fenpyroximate	0.0606549	-0.0347157	0.234078	-0.148308	0.8821	1
DLG4	1742	Fenpyroximate	0.0606549	0.289818	0.731065	0.396433	0.691786	1
DLGAP5	9787	Fenpyroximate	0.0606549	0.293387	0.89464	0.327938	0.742958	1
DLL1	28514	Fenpyroximate	0.0606549	0.30092	1.12237	0.268112	0.788613	1
DLL4	54567	Fenpyroximate	0.0606549	-0.879743	1.31403	-0.669502	0.503175	1
DMRTA1	63951	Fenpyroximate	0.0606549	-0.180194	0.642858	-0.280302	0.779246	1
DMTF1	9988	Fenpyroximate	0.0606549	0.638542	0.626697	1.0189	0.30825	1
DNA2	1763	Fenpyroximate	0.0606549	-0.256132	0.678296	-0.37761	0.70572	1
DNAJA3	9093	Fenpyroximate	0.0606549	-1.01305	1.09227	-0.927473	0.353681	1
DNAJB14	79982	Fenpyroximate	0.0606549	0.18286	0.400205	0.456915	0.647732	1
DNAJB4	11080	Fenpyroximate	0.0606549	0.333942	0.545904	0.611722	0.540721	1
DNAJB6	10049	Fenpyroximate	0.0606549	-0.328026	0.285162	-1.15031	0.250015	1
DNAJB9	4189	Fenpyroximate	0.0606549	0.161743	0.714422	0.226396	0.820893	1
DNAJC15	29103	Fenpyroximate	0.0606549	-0.127101	0.639031	-0.198897	0.842344	1
DNM1	1759	Fenpyroximate	0.0606549	-0.00922271	0.397725	-0.0231887	0.9815	1
DNM1L	10059	Fenpyroximate	0.0606549	-0.0253411	0.421777	-0.0600818	0.95209	1
DNMT1	1786	Fenpyroximate	0.0606549	-0.69657	1.03943	-0.670146	0.502765	1
DNMT3A	1788	Fenpyroximate	0.0606549	-0.21418	0.348062	-0.615349	0.538324	1
DNTTIP2	30836	Fenpyroximate	0.0606549	0.0445668	0.351679	0.126726	0.899157	1
DPH2	1802	Fenpyroximate	0.0606549	0.683715	1.47388	0.46389	0.642727	1
DPM2	8818	Fenpyroximate	0.0606549	-0.270401	0.399341	-0.677118	0.498331	1
DPP10	57628	Fenpyroximate	0.0606549	-0.297297	0.619897	-0.479592	0.631518	1
DPY30	84661	Fenpyroximate	0.0606549	-0.0782156	0.766626	-0.102026	0.918736	1
DRAP1	10589	Fenpyroximate	0.0606549	0.280034	0.822333	0.340536	0.733453	1
DRD2	1813	Fenpyroximate	0.0606549	-0.174871	0.511328	-0.341994	0.732355	1
DSG2	1829	Fenpyroximate	0.0606549	0.698511	1.08847	0.641735	0.521045	1
DTL	10673	Fenpyroximate	0.0606549	-0.561663	0.458091	-1.22609	0.220164	1
DUSP1	1843	Fenpyroximate	0.0606549	-0.0962907	0.343608	-0.280234	0.779298	1
DUSP11	8446	Fenpyroximate	0.0606549	-0.22423	0.913275	-0.245523	0.806052	1
DUSP14	11072	Fenpyroximate	0.0606549	-0.378711	0.495393	-0.764466	0.44459	1
DUSP22	56940	Fenpyroximate	0.0606549	0.253454	0.299778	0.845475	0.397846	1
DUSP3	1845	Fenpyroximate	0.0606549	-0.00784374	0.304545	-0.0257556	0.979452	1
DUSP4	1846	Fenpyroximate	0.0606549	0.0767499	0.519594	0.147711	0.882571	1
DUSP6	1848	Fenpyroximate	0.0606549	-0.140362	1.33179	-0.105393	0.916064	1
DYNLL1	8655	Fenpyroximate	0.0606549	-0.457725	0.697892	-0.655868	0.511909	1
DYNLT3	6990	Fenpyroximate	0.0606549	0.135456	0.389967	0.347352	0.728327	1
DYRK3	8444	Fenpyroximate	0.0606549	-0.00891739	0.318762	-0.0279751	0.977682	1
E2F1	1869	Fenpyroximate	0.0606549	-0.0804892	0.944202	-0.0852458	0.932066	1
E2F7	144455	Fenpyroximate	0.0606549	0.220482	1.01843	0.216491	0.828605	1
E2F8	79733	Fenpyroximate	0.0606549	-0.251541	0.68006	-0.369881	0.711471	1
EAPP	55837	Fenpyroximate	0.0606549	0.152106	0.849861	0.178978	0.857955	1
EBF1	1879	Fenpyroximate	0.0606549	-0.0444316	0.519895	-0.0854626	0.931894	1
EBF3	22924	Fenpyroximate	0.0606549	0.0419849	0.408668	0.102736	0.918173	1
EBNA1BP2	10969	Fenpyroximate	0.0606549	0.101767	0.227508	0.447311	0.654651	1
EBP	2720	Fenpyroximate	0.0606549	-0.564458	0.494167	-1.14224	0.253354	1
ECD	7979	Fenpyroximate	0.0606549	-0.1009	0.211285	-0.477557	0.632966	1
ECH1	1891	Fenpyroximate	0.0606549	-1.16466	0.656244	-1.77474	0.0759409	1
ECI1	1632	Fenpyroximate	0.0606549	0.558446	0.55095	1.01361	0.310771	1
EDEM1	9695	Fenpyroximate	0.0606549	-0.371201	1.00984	-0.367583	0.713184	1
EEA1	8411	Fenpyroximate	0.0606549	0.279827	0.708702	0.394845	0.692957	1
EED	8726	Fenpyroximate	0.0606549	-0.0704771	0.671749	-0.104916	0.916443	1
EEF1B2	1933	Fenpyroximate	0.0606549	0.250789	0.646422	0.387965	0.698042	1
EEF1G	1937	Fenpyroximate	0.0606549	0.71282	0.605923	1.17642	0.239427	1
EEF2	1938	Fenpyroximate	0.0606549	0.00513084	0.309377	0.0165845	0.986768	1
EEF2K	29904	Fenpyroximate	0.0606549	-0.371587	0.570553	-0.651275	0.514869	1
EFCAB14	9813	Fenpyroximate	0.0606549	-0.137909	0.439341	-0.313899	0.753598	1
EFNA1	1942	Fenpyroximate	0.0606549	1.01376	0.881997	1.14939	0.250395	1
EGR1	1958	Fenpyroximate	0.0606549	-0.250776	1.35754	-0.184728	0.853442	1
EI24	9538	Fenpyroximate	0.0606549	0.039398	0.365796	0.107705	0.91423	1
EIF1	10209	Fenpyroximate	0.0606549	0.234801	0.427257	0.549554	0.582625	1
EIF1AX	1964	Fenpyroximate	0.0606549	0.025107	0.319215	0.0786526	0.937309	1
EIF2B1	1967	Fenpyroximate	0.0606549	-0.521345	0.39138	-1.33207	0.182837	1
EIF2S1	1965	Fenpyroximate	0.0606549	0.0858746	0.225134	0.381437	0.702879	1
EIF2S2	8894	Fenpyroximate	0.0606549	0.248955	0.839609	0.296513	0.766838	1
EIF3A	3692	Fenpyroximate	0.0606549	-0.153343	0.347635	-0.441102	0.659139	1
EIF3C	8663	Fenpyroximate	0.0606549	0.397223	0.614443	0.646477	0.51797	1
EIF3D	8664	Fenpyroximate	0.0606549	0.164265	0.741473	0.221539	0.824673	1
EIF3E	3646	Fenpyroximate	0.0606549	0.555752	0.325098	1.70949	0.0873598	1
EIF3K	27335	Fenpyroximate	0.0606549	0.263953	0.446987	0.590517	0.554844	1
EIF4B	1975	Fenpyroximate	0.0606549	0.408068	0.303258	1.34561	0.178427	1
EIF4EBP1	1978	Fenpyroximate	0.0606549	-0.115008	0.199454	-0.576616	0.564199	1
EIF4G1	1981	Fenpyroximate	0.0606549	-0.456968	0.274587	-1.6642	0.0960721	1
ELAC2	60528	Fenpyroximate	0.0606549	-0.330501	0.689918	-0.479043	0.631908	1
ELAVL1	1994	Fenpyroximate	0.0606549	-0.0915262	0.401558	-0.227928	0.819702	1
ELAVL3	1995	Fenpyroximate	0.0606549	-0.283148	1.16741	-0.242544	0.808359	1
ELMOD1	55531	Fenpyroximate	0.0606549	0.0804112	0.408086	0.197045	0.843792	1
ELOVL6	79071	Fenpyroximate	0.0606549	-0.223903	0.887525	-0.252278	0.800826	1
EMG1	10436	Fenpyroximate	0.0606549	0.878165	0.969846	0.905468	0.365217	1
EMX1	2016	Fenpyroximate	0.0606549	0.1531	0.961906	0.159163	0.87354	1
EMX2	2018	Fenpyroximate	0.0606549	0.687196	0.869133	0.790669	0.429137	1
EN1	2019	Fenpyroximate	0.0606549	-0.879245	1.53504	-0.572781	0.566793	1
ENC1	8507	Fenpyroximate	0.0606549	0.488415	1.51609	0.322154	0.747336	1
ENDOG	2021	Fenpyroximate	0.0606549	0.377933	0.902747	0.418648	0.675473	1
ENO2	2026	Fenpyroximate	0.0606549	-0.462273	0.370667	-1.24714	0.212347	1
ENOPH1	58478	Fenpyroximate	0.0606549	0.115893	0.254442	0.455482	0.648763	1
ENOSF1	55556	Fenpyroximate	0.0606549	0.867883	1.32233	0.656327	0.511614	1
EP300	2033	Fenpyroximate	0.0606549	0.0618239	0.530402	0.11656	0.907208	1
EPB41L2	2037	Fenpyroximate	0.0606549	-0.0690234	0.668582	-0.103238	0.917774	1
EPHA3	2042	Fenpyroximate	0.0606549	-1.65745	0.630162	-2.63019	0.00853373	1
EPHA7	2045	Fenpyroximate	0.0606549	-0.411864	1.44724	-0.284586	0.775962	1
EPHB2	2048	Fenpyroximate	0.0606549	-0.0411896	0.251478	-0.16379	0.869896	1
EPHX1	2052	Fenpyroximate	0.0606549	0.335109	0.278057	1.20518	0.228133	1
EPHX2	2053	Fenpyroximate	0.0606549	-0.656785	0.702072	-0.935495	0.349533	1
EPS15	2060	Fenpyroximate	0.0606549	-0.36835	0.382838	-0.962157	0.335971	1
ERBB3	2065	Fenpyroximate	0.0606549	-0.785116	1.94593	-0.403467	0.686605	1
ERO1A	30001	Fenpyroximate	0.0606549	0.525322	0.498989	1.05277	0.292445	1
ERO1B	56605	Fenpyroximate	0.0606549	-1.64723	1.09564	-1.50344	0.132726	1
ESPL1	9700	Fenpyroximate	0.0606549	1.0537	1.78869	0.589089	0.555801	1
ETF1	2107	Fenpyroximate	0.0606549	0.00867414	0.445644	0.0194643	0.984471	1
ETFA	2108	Fenpyroximate	0.0606549	-0.0286175	0.167195	-0.171162	0.864096	1
ETFB	2109	Fenpyroximate	0.0606549	-0.0649985	0.540513	-0.120253	0.904282	1
ETNK1	55500	Fenpyroximate	0.0606549	0.119098	0.22919	0.519646	0.60331	1
ETS1	2113	Fenpyroximate	0.0606549	-2.23151	1.78339	-1.25128	0.210833	1
ETV1	2115	Fenpyroximate	0.0606549	-0.233456	0.333	-0.701069	0.48326	1
EVL	51466	Fenpyroximate	0.0606549	0.0645334	0.350573	0.18408	0.853951	1
EXO1	9156	Fenpyroximate	0.0606549	-1.02218	0.762184	-1.34112	0.179881	1
EXOG	9941	Fenpyroximate	0.0606549	-0.0530656	0.238889	-0.222135	0.824209	1
EXOSC4	54512	Fenpyroximate	0.0606549	-0.0802348	0.380714	-0.210748	0.833084	1
EXOSC5	56915	Fenpyroximate	0.0606549	0.129845	0.88925	0.146017	0.883908	1
EXOSC8	11340	Fenpyroximate	0.0606549	-0.342866	0.675073	-0.507895	0.611527	1
EXT1	2131	Fenpyroximate	0.0606549	-0.492253	0.450186	-1.09344	0.274199	1
EXTL1	2134	Fenpyroximate	0.0606549	2.15222	1.48091	1.45331	0.146138	1
EZH2	2146	Fenpyroximate	0.0606549	0.0514479	0.339293	0.151633	0.879477	1
F2R	2149	Fenpyroximate	0.0606549	-1.07925	1.72411	-0.625976	0.53133	1
F3	1272	Fenpyroximate	0.0606549	-0.438734	0.274112	-1.60056	0.109474	1
FAH	2175	Fenpyroximate	0.0606549	-2.53469	1.67309	-1.51497	0.129779	1
FAIM	55179	Fenpyroximate	0.0606549	-0.475716	0.81771	-0.581766	0.560725	1
FAM13A	10144	Fenpyroximate	0.0606549	-0.0504759	0.497576	-0.101444	0.919198	1
FAM174A	345757	Fenpyroximate	0.0606549	0.239146	0.341775	0.699718	0.484104	1
FAM20B	9917	Fenpyroximate	0.0606549	-0.905087	0.745348	-1.21431	0.224628	1
FAM229B	619208	Fenpyroximate	0.0606549	0.23335	0.809789	0.288161	0.773223	1
FAM57A	79850	Fenpyroximate	0.0606549	0.277799	0.851069	0.326412	0.744112	1
FAM63A	55793	Fenpyroximate	0.0606549	-0.0616002	1.18677	-0.0519057	0.958604	1
FAM69A	388650	Fenpyroximate	0.0606549	-0.290965	0.327698	-0.887906	0.374591	1
FAM72A	729533	Fenpyroximate	0.0606549	0.689162	0.35978	1.91551	0.0554277	1
FAM72C	554282	Fenpyroximate	0.0606549	0.94159	0.703127	1.33915	0.180523	1
FAM83D	81610	Fenpyroximate	0.0606549	0.350148	0.748898	0.467551	0.640106	1
FAM96A	84191	Fenpyroximate	0.0606549	0.829727	0.590901	1.40417	0.160268	1
FAM96B	51647	Fenpyroximate	0.0606549	0.420242	0.428531	0.980656	0.326762	1
FANCI	55215	Fenpyroximate	0.0606549	-0.242563	0.630482	-0.384726	0.700441	1
FAS	355	Fenpyroximate	0.0606549	2.27824	1.32944	1.71368	0.0865875	1
FASN	2194	Fenpyroximate	0.0606549	0.277378	0.663368	0.418136	0.675848	1
FASTKD5	60493	Fenpyroximate	0.0606549	0.193322	0.328266	0.58892	0.555915	1
FAT1	2195	Fenpyroximate	0.0606549	-0.376857	0.709106	-0.531453	0.595105	1
FBL	2091	Fenpyroximate	0.0606549	-0.112806	0.425346	-0.26521	0.790848	1
FBXL12	54850	Fenpyroximate	0.0606549	-0.179241	0.446194	-0.401711	0.687897	1
FBXO11	80204	Fenpyroximate	0.0606549	-1.33683	0.805252	-1.66014	0.0968869	1
FBXO21	23014	Fenpyroximate	0.0606549	0.203306	1.05735	0.192278	0.847524	1
FBXO22	26263	Fenpyroximate	0.0606549	0.204987	0.855059	0.239734	0.810537	1
FBXO32	114907	Fenpyroximate	0.0606549	0.0791624	2.08822	0.037909	0.96976	1
FBXO5	26271	Fenpyroximate	0.0606549	0.277753	0.3478	0.7986	0.424522	1
FBXO7	25793	Fenpyroximate	0.0606549	0.102285	0.292116	0.350151	0.726226	1
FCER1G	2207	Fenpyroximate	0.0606549	-1.24677	1.03048	-1.20989	0.226321	1
FCHO1	23149	Fenpyroximate	0.0606549	0.250026	1.13981	0.219357	0.826372	1
FDFT1	2222	Fenpyroximate	0.0606549	0.0981524	0.503386	0.194985	0.845405	1
FDPS	2224	Fenpyroximate	0.0606549	0.60698	0.606766	1.00035	0.31714	1
FEN1	2237	Fenpyroximate	0.0606549	-0.00607962	0.631305	-0.00963023	0.992316	1
FERMT2	10979	Fenpyroximate	0.0606549	-0.0382738	0.506017	-0.0756373	0.939708	1
FEZ2	9637	Fenpyroximate	0.0606549	-0.123195	0.218075	-0.564918	0.572129	1
FGF18	8817	Fenpyroximate	0.0606549	0.678179	1.76648	0.383914	0.701042	1
FGF2	2247	Fenpyroximate	0.0606549	0.373874	0.292091	1.27999	0.200549	1
FGF7	2252	Fenpyroximate	0.0606549	0.252012	0.513847	0.490443	0.623821	1
FGF8	2253	Fenpyroximate	0.0606549	1.69832	1.22977	1.38101	0.167276	1
FGFR2	2263	Fenpyroximate	0.0606549	0.271981	0.81903	0.332077	0.739831	1
FHL2	2274	Fenpyroximate	0.0606549	0.0118168	0.7608	0.0155321	0.987608	1
FIG4	9896	Fenpyroximate	0.0606549	-0.496983	0.3761	-1.32141	0.186364	1
FIGF	2277	Fenpyroximate	0.0606549	-0.216415	0.543251	-0.398371	0.690357	1
FKBP14	55033	Fenpyroximate	0.0606549	0.389141	0.494335	0.787201	0.431164	1
FKBP1A	2280	Fenpyroximate	0.0606549	0.607874	0.880714	0.690206	0.490065	1
FKBP4	2288	Fenpyroximate	0.0606549	0.107344	0.866109	0.123939	0.901364	1
FKBP5	2289	Fenpyroximate	0.0606549	-0.223864	0.439252	-0.509648	0.610298	1
FLAD1	80308	Fenpyroximate	0.0606549	0.401918	0.491018	0.818539	0.413049	1
FLNA	2316	Fenpyroximate	0.0606549	-0.268909	0.378092	-0.711225	0.476945	1
FLRT2	23768	Fenpyroximate	0.0606549	-0.189415	0.833214	-0.227331	0.820167	1
FN1	2335	Fenpyroximate	0.0606549	0.048221	0.342073	0.140967	0.887896	1
FOLH1	2346	Fenpyroximate	0.0606549	2.00147	1.27191	1.57359	0.115582	1
FOS	2353	Fenpyroximate	0.0606549	0.0976229	2.29184	0.0425959	0.966024	1
FOSB	2354	Fenpyroximate	0.0606549	0.282527	2.11027	0.133882	0.893496	1
FOXJ3	22887	Fenpyroximate	0.0606549	0.819943	0.712093	1.15146	0.249545	1
FOXO3	2309	Fenpyroximate	0.0606549	-0.165644	0.514673	-0.321843	0.747572	1
FOXO4	4303	Fenpyroximate	0.0606549	0.0127946	0.761246	0.0168075	0.98659	1
FPGS	2356	Fenpyroximate	0.0606549	-0.0188672	0.260823	-0.072337	0.942334	1
FPGT	8790	Fenpyroximate	0.0606549	-1.96294	2.19002	-0.896309	0.370088	1
FRS2	10818	Fenpyroximate	0.0606549	0.266305	0.520697	0.51144	0.609043	1
FSD1	79187	Fenpyroximate	0.0606549	0.230371	0.812227	0.283629	0.776695	1
FSTL1	11167	Fenpyroximate	0.0606549	-0.34611	0.389591	-0.888394	0.374329	1
FTH1	2495	Fenpyroximate	0.0606549	0.291386	0.480849	0.605983	0.544526	1
FTL	2512	Fenpyroximate	0.0606549	0.397937	0.915374	0.434726	0.663761	1
FURIN	5045	Fenpyroximate	0.0606549	0.907606	1.46068	0.62136	0.534363	1
FUT4	2526	Fenpyroximate	0.0606549	0.315885	1.01312	0.311794	0.755197	1
FYN	2534	Fenpyroximate	0.0606549	-0.145052	0.215984	-0.671584	0.501849	1
FZD1	8321	Fenpyroximate	0.0606549	0.233889	0.408989	0.57187	0.56741	1
FZD2	2535	Fenpyroximate	0.0606549	0.0499809	0.778448	0.0642058	0.948806	1
G3BP1	10146	Fenpyroximate	0.0606549	0.0624494	0.242678	0.257334	0.796921	1
G3BP2	9908	Fenpyroximate	0.0606549	-0.0901055	0.392237	-0.229722	0.818308	1
G6PD	2539	Fenpyroximate	0.0606549	-0.202741	0.321845	-0.629934	0.528738	1
GAA	2548	Fenpyroximate	0.0606549	-0.212061	0.750024	-0.282739	0.777377	1
GABARAPL1	23710	Fenpyroximate	0.0606549	0.44515	1.60561	0.277247	0.78159	1
GABBR1	2550	Fenpyroximate	0.0606549	-0.105538	1.0908	-0.0967526	0.922923	1
GABPB1	2553	Fenpyroximate	0.0606549	0.145163	0.29426	0.493314	0.621791	1
GABRB3	2562	Fenpyroximate	0.0606549	-0.0323967	0.439548	-0.0737045	0.941245	1
GADD45A	1647	Fenpyroximate	0.0606549	-0.0181558	0.379973	-0.0477818	0.96189	1
GADD45B	4616	Fenpyroximate	0.0606549	0.280429	1.15779	0.24221	0.808618	1
GADD45G	10912	Fenpyroximate	0.0606549	0.990093	0.888729	1.11405	0.265256	1
GAGE1	2543	Fenpyroximate	0.0606549	-0.401199	1.98721	-0.201891	0.840002	1
GAGE2A	729447	Fenpyroximate	0.0606549	1.54954	1.28629	1.20466	0.228333	1
GAGE3		Fenpyroximate	0.0606549	2.60272	2.22523	1.16964	0.242145	1
GALE	2582	Fenpyroximate	0.0606549	-0.0400697	0.626133	-0.0639956	0.948974	1
GALNT3	2591	Fenpyroximate	0.0606549	0.0735225	0.679742	0.108162	0.913867	1
GAP43	2596	Fenpyroximate	0.0606549	0.120589	0.49976	0.241294	0.809327	1
GAPDH	2597	Fenpyroximate	0.0606549	0.110993	0.171366	0.6477	0.517179	1
GAS2	2620	Fenpyroximate	0.0606549	-0.000960039	0.645467	-0.00148736	0.998813	1
GATA2	2624	Fenpyroximate	0.0606549	0.357394	1.13126	0.315925	0.75206	1
GBF1	8729	Fenpyroximate	0.0606549	0.549172	0.569319	0.964611	0.33474	1
GCLC	2729	Fenpyroximate	0.0606549	0.275332	0.506355	0.543754	0.586611	1
GCLM	2730	Fenpyroximate	0.0606549	-0.0033675	0.251477	-0.0133909	0.989316	1
GDF15	9518	Fenpyroximate	0.0606549	-1.19702	0.809082	-1.47948	0.139013	1
GDI2	2665	Fenpyroximate	0.0606549	-0.191498	0.497416	-0.384987	0.700247	1
GEMIN5	25929	Fenpyroximate	0.0606549	0.0247479	0.317955	0.0778347	0.93796	1
GEN1	348654	Fenpyroximate	0.0606549	0.128998	0.62664	0.205856	0.836904	1
GFOD1	54438	Fenpyroximate	0.0606549	0.108321	0.655175	0.165332	0.868683	1
GGCX	2677	Fenpyroximate	0.0606549	0.23225	0.478304	0.485569	0.627273	1
GGH	8836	Fenpyroximate	0.0606549	-0.177608	0.896269	-0.198164	0.842917	1
GGT1	2678	Fenpyroximate	0.0606549	0.246394	1.39419	0.17673	0.859721	1
GGT5	2687	Fenpyroximate	0.0606549	1.35943	2.02003	0.672978	0.500961	1
GIMAP4	55303	Fenpyroximate	0.0606549	0.583496	1.85368	0.314777	0.752931	1
GIMAP8	155038	Fenpyroximate	0.0606549	0.520815	1.39708	0.372789	0.709306	1
GIN1	54826	Fenpyroximate	0.0606549	0.0478337	1.16782	0.0409599	0.967328	1
GINS1	9837	Fenpyroximate	0.0606549	1.2361	1.6372	0.755008	0.450244	1
GINS2	51659	Fenpyroximate	0.0606549	0.118904	0.422837	0.281205	0.778553	1
GINS3	64785	Fenpyroximate	0.0606549	0.0496536	0.437683	0.113447	0.909677	1
GJA1	2697	Fenpyroximate	0.0606549	-0.606157	0.736937	-0.822536	0.410772	1
GLB1	2720	Fenpyroximate	0.0606549	-2.11248	1.11395	-1.89639	0.0579091	1
GLDC	2731	Fenpyroximate	0.0606549	0.62844	0.736528	0.853246	0.393523	1
GLI3	2737	Fenpyroximate	0.0606549	0.359453	1.00864	0.356373	0.721561	1
GLOD4	51031	Fenpyroximate	0.0606549	0.911519	1.32853	0.68611	0.492644	1
GLRX	2745	Fenpyroximate	0.0606549	0.00612184	0.252437	0.024251	0.980652	1
GLUD1	2746	Fenpyroximate	0.0606549	2.28137	2.2078	1.03332	0.301452	1
GLUL	2752	Fenpyroximate	0.0606549	-0.233487	0.313092	-0.745746	0.455821	1
GMIP	51291	Fenpyroximate	0.0606549	-0.535332	1.64681	-0.325072	0.745127	1
GMNN	51053	Fenpyroximate	0.0606549	0.197172	0.577401	0.341482	0.732741	1
GMPR2	51292	Fenpyroximate	0.0606549	-0.340987	0.60412	-0.564436	0.572457	1
GNA11	2767	Fenpyroximate	0.0606549	1.11461	1.47187	0.757277	0.448884	1
GNAI1	2770	Fenpyroximate	0.0606549	0.225088	0.811386	0.277412	0.781464	1
GNAI2	2771	Fenpyroximate	0.0606549	-0.14147	0.302555	-0.467586	0.640081	1
GNAI3	2773	Fenpyroximate	0.0606549	-0.210717	0.46071	-0.457375	0.647401	1
GNAQ	2776	Fenpyroximate	0.0606549	-0.498525	0.279484	-1.78373	0.0744672	1
GNAS	2778	Fenpyroximate	0.0606549	-0.281547	0.197494	-1.4256	0.153984	1
GNB1	2782	Fenpyroximate	0.0606549	-0.334936	0.374417	-0.894552	0.371027	1
GNB3	2784	Fenpyroximate	0.0606549	1.05646	1.49053	0.708781	0.478461	1
GNB5	10681	Fenpyroximate	0.0606549	0.0598668	0.658159	0.0909609	0.927524	1
GNMT	27232	Fenpyroximate	0.0606549	0.264207	0.894514	0.295363	0.767716	1
GNPDA1	10007	Fenpyroximate	0.0606549	-0.0340447	0.24046	-0.141581	0.887411	1
GNS	2799	Fenpyroximate	0.0606549	0.323353	0.596983	0.541646	0.588063	1
GOLGA2	2801	Fenpyroximate	0.0606549	-0.238065	0.660101	-0.36065	0.718361	1
GOLT1B	51026	Fenpyroximate	0.0606549	0.185886	1.18387	0.157015	0.875233	1
GOT1	2805	Fenpyroximate	0.0606549	0.195599	0.440034	0.444508	0.656676	1
GPATCH8	23131	Fenpyroximate	0.0606549	-0.190031	0.61904	-0.306976	0.758861	1
GPC1	2817	Fenpyroximate	0.0606549	-0.0541224	0.937526	-0.057729	0.953964	1
GPI	2821	Fenpyroximate	0.0606549	-0.371969	0.388054	-0.95855	0.337785	1
GPR89A	653519	Fenpyroximate	0.0606549	-0.228403	0.396305	-0.57633	0.564392	1
GPR89B	51463	Fenpyroximate	0.0606549	-0.241233	0.606443	-0.397784	0.690789	1
GPS1	2873	Fenpyroximate	0.0606549	-0.0935736	0.31124	-0.300648	0.763683	1
GPX1	2876	Fenpyroximate	0.0606549	0.15025	0.358669	0.41891	0.675282	1
GPX4	2879	Fenpyroximate	0.0606549	0.264708	0.446576	0.592751	0.553348	1
GRB10	2887	Fenpyroximate	0.0606549	0.470719	0.411073	1.1451	0.252168	1
GRB14	2888	Fenpyroximate	0.0606549	1.29216	1.17055	1.10389	0.269643	1
GREB1	9687	Fenpyroximate	0.0606549	-0.12216	0.442832	-0.27586	0.782655	1
GRIA2	2891	Fenpyroximate	0.0606549	-0.961572	0.603608	-1.59304	0.111151	1
GRIK5	2901	Fenpyroximate	0.0606549	1.05437	1.11241	0.947829	0.343217	1
GRIN2D	2906	Fenpyroximate	0.0606549	0.638032	1.09759	0.581303	0.561036	1
GRM4	2914	Fenpyroximate	0.0606549	0.1174	0.484927	0.242099	0.808703	1
GRN	2896	Fenpyroximate	0.0606549	-0.841358	0.94869	-0.886863	0.375152	1
GRWD1	83743	Fenpyroximate	0.0606549	-0.0435142	0.917299	-0.0474374	0.962165	1
GSDMB	55876	Fenpyroximate	0.0606549	-0.299027	0.337102	-0.887051	0.375051	1
GSK3A	2931	Fenpyroximate	0.0606549	0.0375914	0.501535	0.0749527	0.940252	1
GSK3B	2932	Fenpyroximate	0.0606549	-0.13072	0.480062	-0.272299	0.785392	1
GSN	2934	Fenpyroximate	0.0606549	-0.262091	0.99017	-0.264693	0.791246	1
GSR	2936	Fenpyroximate	0.0606549	0.321701	0.242247	1.32799	0.184181	1
GSTA4	2941	Fenpyroximate	0.0606549	-0.430282	1.59796	-0.269269	0.787723	1
GSTM1	2944	Fenpyroximate	0.0606549	1.29069	1.55947	0.827646	0.407871	1
GSTM2	2946	Fenpyroximate	0.0606549	0.242954	0.543347	0.447144	0.654771	1
GSTM3	2947	Fenpyroximate	0.0606549	-0.215539	0.692411	-0.311287	0.755582	1
GSTO1	9446	Fenpyroximate	0.0606549	0.0571657	0.39386	0.145142	0.884599	1
GSTP1	2950	Fenpyroximate	0.0606549	-0.289362	0.603102	-0.47979	0.631377	1
GSTZ1	2954	Fenpyroximate	0.0606549	0.309478	0.787503	0.392986	0.69433	1
GTF2A2	2958	Fenpyroximate	0.0606549	-0.451428	1.17504	-0.384183	0.700843	1
GTF2E2	2961	Fenpyroximate	0.0606549	-0.487313	0.521489	-0.934464	0.350065	1
GTF2H2	2966	Fenpyroximate	0.0606549	-0.066711	1.2545	-0.0531772	0.957591	1
GTF2H2B	653238	Fenpyroximate	0.0606549	0.384871	0.500542	0.768908	0.441948	1
GTF2H2C	728340	Fenpyroximate	0.0606549	-0.0107905	0.198956	-0.0542359	0.956747	1
GTF2IP1	2970	Fenpyroximate	0.0606549	0.109777	0.498496	0.220217	0.825702	1
GTPBP8	29083	Fenpyroximate	0.0606549	0.521863	0.767836	0.679655	0.496723	1
GUCY1A3	2982	Fenpyroximate	0.0606549	0.89729	1.01714	0.882167	0.377686	1
GUCY1B3	2983	Fenpyroximate	0.0606549	0.676963	1.25551	0.539195	0.589752	1
GUSB	2990	Fenpyroximate	0.0606549	-0.0801587	0.50328	-0.159273	0.873454	1
GXYLT1	283464	Fenpyroximate	0.0606549	0.665211	1.44858	0.459215	0.64608	1
H1F0	3005	Fenpyroximate	0.0606549	0.629169	0.798573	0.787866	0.430775	1
H2AFV	94239	Fenpyroximate	0.0606549	-0.307457	0.488027	-0.630001	0.528694	1
H2AFX	3014	Fenpyroximate	0.0606549	0.284107	0.959098	0.296223	0.76706	1
H2AFZ	3015	Fenpyroximate	0.0606549	0.156179	0.179888	0.868204	0.385283	1
HACD3	51495	Fenpyroximate	0.0606549	0.222737	0.627965	0.354696	0.722817	1
HADH	3030	Fenpyroximate	0.0606549	-0.912835	1.77905	-0.513101	0.607881	1
HADHA	3030	Fenpyroximate	0.0606549	-0.107875	0.547854	-0.196905	0.843901	1
HAT1	8520	Fenpyroximate	0.0606549	0.120269	0.770387	0.156115	0.875943	1
HAUS1	115106	Fenpyroximate	0.0606549	0.211826	0.871121	0.243165	0.807877	1
HBA2	3040	Fenpyroximate	0.0606549	-1.95927	1.89306	-1.03498	0.300679	1
HCK	3055	Fenpyroximate	0.0606549	0.996897	1.24909	0.798101	0.424812	1
HCST	10870	Fenpyroximate	0.0606549	-0.712275	0.807355	-0.882233	0.377651	1
HDAC2	3066	Fenpyroximate	0.0606549	0.109501	0.322685	0.339343	0.734351	1
HDAC6	10013	Fenpyroximate	0.0606549	-0.139435	0.427184	-0.326406	0.744117	1
HDAC9	9734	Fenpyroximate	0.0606549	-0.540989	1.06201	-0.509399	0.610473	1
HDGFRP3	50810	Fenpyroximate	0.0606549	0.171993	0.331149	0.519383	0.603493	1
HEATR1	55127	Fenpyroximate	0.0606549	0.658189	1.16195	0.566454	0.571085	1
HEBP1	4780	Fenpyroximate	0.0606549	1.39449	1.3222	1.05467	0.291575	1
HECTD2	143279	Fenpyroximate	0.0606549	0.282462	0.408553	0.691372	0.489332	1
HELLS	3070	Fenpyroximate	0.0606549	-0.581176	0.755823	-0.768931	0.441934	1
HERC5	51191	Fenpyroximate	0.0606549	-0.579765	1.45358	-0.398854	0.690001	1
HERPUD1	9709	Fenpyroximate	0.0606549	-0.211029	0.352623	-0.598455	0.549536	1
HES1	3280	Fenpyroximate	0.0606549	0.683199	1.00824	0.677613	0.498017	1
HES5	388585	Fenpyroximate	0.0606549	-0.773446	1.4221	-0.543875	0.586528	1
HEXA	3073	Fenpyroximate	0.0606549	-0.465661	0.59315	-0.785065	0.432416	1
HEXB	3074	Fenpyroximate	0.0606549	0.384238	0.646949	0.593923	0.552564	1
HIF1A	3091	Fenpyroximate	0.0606549	-0.374074	0.377537	-0.990825	0.321771	1
HIKESHI	51501	Fenpyroximate	0.0606549	0.176969	0.443344	0.399168	0.68977	1
HIST1H1C	3006	Fenpyroximate	0.0606549	0.331162	0.453637	0.730015	0.465381	1
HIST1H1E	3008	Fenpyroximate	0.0606549	0.414361	0.428749	0.966442	0.333823	1
HIST1H2AC	8334	Fenpyroximate	0.0606549	0.187432	0.405478	0.46225	0.643902	1
HIST1H2AE	3012	Fenpyroximate	0.0606549	0.270924	0.735357	0.368425	0.712556	1
HIST1H2AG	8969	Fenpyroximate	0.0606549	0.705928	0.508467	1.38835	0.165031	1
HIST1H2AK	8330	Fenpyroximate	0.0606549	0.0571419	0.347525	0.164425	0.869396	1
HIST1H2BB	3018	Fenpyroximate	0.0606549	-0.0181784	0.343544	-0.0529143	0.9578	1
HIST1H2BC	3017	Fenpyroximate	0.0606549	0.243828	0.463957	0.525539	0.599208	1
HIST1H2BD	3017	Fenpyroximate	0.0606549	0.195895	0.371796	0.526888	0.598272	1
HIST1H2BE	3017	Fenpyroximate	0.0606549	0.357076	0.434205	0.822369	0.410867	1
HIST1H2BF	3017	Fenpyroximate	0.0606549	-0.00511099	0.506319	-0.0100944	0.991946	1
HIST1H2BG	3017	Fenpyroximate	0.0606549	0.827324	0.576833	1.43425	0.151501	1
HIST1H2BH	8345	Fenpyroximate	0.0606549	-0.337456	0.452094	-0.746429	0.455408	1
HIST1H2BI	3017	Fenpyroximate	0.0606549	0.000874217	0.536594	0.0016292	0.9987	1
HIST1H2BK	85236	Fenpyroximate	0.0606549	-0.129839	0.613494	-0.211638	0.83239	1
HIST1H2BL	8340	Fenpyroximate	0.0606549	0.2823	0.489703	0.576472	0.564296	1
HIST1H2BM	8342	Fenpyroximate	0.0606549	-0.624559	0.526601	-1.18602	0.235615	1
HIST1H2BN	8341	Fenpyroximate	0.0606549	0.295408	0.412333	0.716429	0.473726	1
HIST1H3B	8358	Fenpyroximate	0.0606549	0.0155531	0.490265	0.0317238	0.974692	1
HIST1H3C	8352	Fenpyroximate	0.0606549	0.294684	0.44569	0.661186	0.508493	1
HIST1H3D	8351	Fenpyroximate	0.0606549	0.204009	0.519224	0.392911	0.694385	1
HIST1H3H	8357	Fenpyroximate	0.0606549	-0.276244	0.371037	-0.74452	0.456562	1
HIST2H2AA4	723790	Fenpyroximate	0.0606549	0.14423	0.37587	0.383723	0.701184	1
HIST2H2BE	8349	Fenpyroximate	0.0606549	1.06214	1.16787	0.909469	0.363103	1
HK1	3098	Fenpyroximate	0.0606549	-0.17613	0.338085	-0.520964	0.602392	1
HLA-A	3105	Fenpyroximate	0.0606549	1.10612	1.96068	0.564153	0.57265	1
HLA-E	3133	Fenpyroximate	0.0606549	-0.121871	0.453093	-0.268976	0.787948	1
HMBS	3145	Fenpyroximate	0.0606549	-0.146756	0.413875	-0.35459	0.722897	1
HMG20B	10362	Fenpyroximate	0.0606549	0.482759	0.838893	0.575471	0.564973	1
HMGA2	8091	Fenpyroximate	0.0606549	0.150653	0.228864	0.658265	0.510368	1
HMGCR	3156	Fenpyroximate	0.0606549	-0.195129	0.525608	-0.371244	0.710456	1
HMGCS1	3157	Fenpyroximate	0.0606549	-3.18162	1.64642	-1.93245	0.053304	1
HMMR	3161	Fenpyroximate	0.0606549	0.623205	0.420478	1.48214	0.138304	1
HMOX1	3162	Fenpyroximate	0.0606549	0.08469	0.480886	0.176113	0.860205	1
HN1L	57585	Fenpyroximate	0.0606549	-0.295595	0.504399	-0.586033	0.557853	1
HNRNPM	4670	Fenpyroximate	0.0606549	-0.254054	0.237305	-1.07058	0.284359	1
HOMER1	9456	Fenpyroximate	0.0606549	-0.315429	0.522763	-0.603388	0.546251	1
HOMER2	9455	Fenpyroximate	0.0606549	-0.4121	1.13789	-0.362163	0.71723	1
HPRT1	3251	Fenpyroximate	0.0606549	0.412681	0.57657	0.715752	0.474145	1
HS2ST1	9653	Fenpyroximate	0.0606549	-0.223648	0.382556	-0.584614	0.558808	1
HS6ST2	90161	Fenpyroximate	0.0606549	-0.0404249	0.420394	-0.0961596	0.923394	1
HSD17B10	3028	Fenpyroximate	0.0606549	-0.0841726	0.608764	-0.138268	0.890029	1
HSD17B11	51170	Fenpyroximate	0.0606549	0.403517	0.494647	0.815768	0.414633	1
HSD17B8	7923	Fenpyroximate	0.0606549	-0.00720267	0.455381	-0.0158168	0.987381	1
HSF1	3297	Fenpyroximate	0.0606549	-0.218027	0.553187	-0.39413	0.693485	1
HSF2	3298	Fenpyroximate	0.0606549	0.203565	0.438478	0.464253	0.642466	1
HSP90AA1	3320	Fenpyroximate	0.0606549	-0.207927	0.273954	-0.758985	0.447861	1
HSP90AB1	3326	Fenpyroximate	0.0606549	-0.173962	0.202294	-0.859948	0.389818	1
HSP90B1	7184	Fenpyroximate	0.0606549	-0.219471	0.724143	-0.303077	0.761831	1
HSPA13	6782	Fenpyroximate	0.0606549	-0.702474	0.860044	-0.816788	0.41405	1
HSPA1B	3304	Fenpyroximate	0.0606549	-0.286204	0.766192	-0.373541	0.708746	1
HSPA2	3306	Fenpyroximate	0.0606549	0.501828	1.0192	0.492376	0.622453	1
HSPA4	3308	Fenpyroximate	0.0606549	-0.235146	0.220167	-1.06804	0.285505	1
HSPA5	3309	Fenpyroximate	0.0606549	-0.24545	0.340222	-0.721441	0.470638	1
HSPA6	3310	Fenpyroximate	0.0606549	-0.481521	2.57841	-0.186751	0.851856	1
HSPA8	3312	Fenpyroximate	0.0606549	-0.155249	0.238128	-0.651953	0.514431	1
HSPA9	3313	Fenpyroximate	0.0606549	0.655026	1.25835	0.520543	0.602685	1
HSPB1	3315	Fenpyroximate	0.0606549	0.186331	0.293755	0.634307	0.525881	1
HSPBAP1	79663	Fenpyroximate	0.0606549	0.00844343	1.48018	0.00570433	0.995449	1
HSPD1	3329	Fenpyroximate	0.0606549	0.0586662	0.610811	0.0960465	0.923484	1
HSPE1	3336	Fenpyroximate	0.0606549	0.232224	0.528867	0.439098	0.660591	1
HSPG2	3339	Fenpyroximate	0.0606549	-1.15992	1.68937	-0.6866	0.492335	1
HTATSF1	27336	Fenpyroximate	0.0606549	0.208417	0.497975	0.418529	0.67556	1
HYOU1	10525	Fenpyroximate	0.0606549	-0.429254	0.394259	-1.08876	0.276259	1
IARS	3376	Fenpyroximate	0.0606549	0.569139	0.884131	0.643727	0.519752	1
IARS2	55699	Fenpyroximate	0.0606549	-0.571902	0.894615	-0.639271	0.522647	1
ICE1	23379	Fenpyroximate	0.0606549	-0.0753221	1.00414	-0.0750117	0.940205	1
ICMT	23463	Fenpyroximate	0.0606549	-0.0782585	1.07197	-0.0730044	0.941803	1
ID1	3397	Fenpyroximate	0.0606549	0.0690445	0.711929	0.0969823	0.92274	1
ID2	3398	Fenpyroximate	0.0606549	0.074253	1.036	0.0716731	0.942862	1
IDE	3416	Fenpyroximate	0.0606549	-0.104294	0.348221	-0.299504	0.764556	1
IDH3A	3419	Fenpyroximate	0.0606549	-0.248332	0.397936	-0.62405	0.532595	1
IDI1	3422	Fenpyroximate	0.0606549	-0.082134	0.474645	-0.173043	0.862618	1
IER2	9592	Fenpyroximate	0.0606549	0.348733	0.686821	0.507749	0.611629	1
IER3	8870	Fenpyroximate	0.0606549	-2.23539	1.22367	-1.82679	0.0677317	1
IFI44	10561	Fenpyroximate	0.0606549	0.333826	0.306798	1.0881	0.276552	1
IFI44L	10964	Fenpyroximate	0.0606549	0.331419	0.342373	0.968003	0.333043	1
IFI6	2537	Fenpyroximate	0.0606549	0.488498	0.394713	1.2376	0.215863	1
IFITM1	8519	Fenpyroximate	0.0606549	-0.380499	0.588034	-0.64707	0.517587	1
IFITM2	10581	Fenpyroximate	0.0606549	-0.469831	0.316484	-1.48453	0.137668	1
IFITM3	10410	Fenpyroximate	0.0606549	-0.212603	0.204759	-1.03831	0.299128	1
IFNAR1	3454	Fenpyroximate	0.0606549	0.361217	0.751626	0.480581	0.630814	1
IFNGR1	3459	Fenpyroximate	0.0606549	1.5044	1.19015	1.26405	0.206214	1
IFRD1	3475	Fenpyroximate	0.0606549	-0.257741	0.635348	-0.405669	0.684986	1
IFRD2	7866	Fenpyroximate	0.0606549	-0.263505	0.877422	-0.300318	0.763935	1
IGF1R	3480	Fenpyroximate	0.0606549	-0.421843	0.352134	-1.19796	0.230932	1
IGF2BP2	10644	Fenpyroximate	0.0606549	0.537536	0.552606	0.972729	0.330688	1
IGF2R	3482	Fenpyroximate	0.0606549	0.337022	0.610784	0.551786	0.581095	1
IGFBP2	3485	Fenpyroximate	0.0606549	0.298498	0.72686	0.410668	0.681316	1
IGFBP4	3487	Fenpyroximate	0.0606549	-0.15632	0.432577	-0.361369	0.717823	1
IGHMBP2	3508	Fenpyroximate	0.0606549	-0.253601	0.910573	-0.278507	0.780623	1
IGHV3		Fenpyroximate	0.0606549	0.547179	1.93399	0.282927	0.777233	1
IGHV4	102723407	Fenpyroximate	0.0606549	-2.96433	1.96294	-1.51015	0.131006	1
IGKC	3514	Fenpyroximate	0.0606549	1.13556	1.71482	0.662204	0.50784	1
IGLV2		Fenpyroximate	0.0606549	0.4026	1.82139	0.221039	0.825062	1
IKBIP	121457	Fenpyroximate	0.0606549	-0.390393	0.424806	-0.918992	0.3581	1
IKBKAP	8518	Fenpyroximate	0.0606549	0.100558	0.338001	0.297509	0.766078	1
IKBKB	3551	Fenpyroximate	0.0606549	0.386673	0.603842	0.640354	0.521942	1
IKBKG	8517	Fenpyroximate	0.0606549	-0.254899	0.493876	-0.516119	0.605772	1
IKZF1	10320	Fenpyroximate	0.0606549	0.229186	0.883375	0.259444	0.795293	1
IL13RA1	3597	Fenpyroximate	0.0606549	-1.25641	2.0073	-0.625918	0.531369	1
ILF2	3608	Fenpyroximate	0.0606549	0.085541	0.450643	0.18982	0.84945	1
ILK	3611	Fenpyroximate	0.0606549	0.284456	0.625202	0.454983	0.649122	1
INA	9118	Fenpyroximate	0.0606549	-0.220305	0.87188	-0.252678	0.800517	1
INHBE	83729	Fenpyroximate	0.0606549	1.45931	1.04283	1.39938	0.161699	1
INPP1	3628	Fenpyroximate	0.0606549	1.12755	1.21641	0.926951	0.353952	1
INPP4B	8821	Fenpyroximate	0.0606549	0.464415	0.465291	0.998118	0.318222	1
INSIG1	3638	Fenpyroximate	0.0606549	0.173543	0.690101	0.251475	0.801447	1
INSM1	3642	Fenpyroximate	0.0606549	-0.0784778	0.799158	-0.0982007	0.921773	1
INTS3	65123	Fenpyroximate	0.0606549	0.263985	0.913924	0.288848	0.772698	1
IPO13	9670	Fenpyroximate	0.0606549	1.2475	0.784128	1.59094	0.111623	1
IPO5	3843	Fenpyroximate	0.0606549	-0.0379731	0.399849	-0.0949688	0.92434	1
IQGAP1	8826	Fenpyroximate	0.0606549	0.458522	0.315996	1.45104	0.14677	1
IRF1	3659	Fenpyroximate	0.0606549	0.954959	1.11163	0.859061	0.390307	1
IRF7	3665	Fenpyroximate	0.0606549	-0.0387646	0.532395	-0.0728117	0.941956	1
IRS1	3667	Fenpyroximate	0.0606549	0.287508	0.782796	0.367283	0.713408	1
ISG15	9636	Fenpyroximate	0.0606549	1.07557	1.32888	0.809383	0.418295	1
ISL1	3670	Fenpyroximate	0.0606549	-0.412022	1.07573	-0.383017	0.701707	1
ISOC1	51015	Fenpyroximate	0.0606549	-0.348419	0.664778	-0.524114	0.600199	1
ITFG1	81533	Fenpyroximate	0.0606549	0.195436	0.732116	0.266947	0.78951	1
ITGA4	3676	Fenpyroximate	0.0606549	0.394941	0.733901	0.538139	0.590481	1
ITGAE	3682	Fenpyroximate	0.0606549	0.438824	0.956573	0.458746	0.646416	1
ITGAV	3685	Fenpyroximate	0.0606549	0.107281	0.396468	0.270593	0.786704	1
ITGB1	3688	Fenpyroximate	0.0606549	0.46976	0.982669	0.478045	0.632618	1
ITGB1BP1	9270	Fenpyroximate	0.0606549	0.486447	1.08399	0.448755	0.653608	1
ITPKC	80271	Fenpyroximate	0.0606549	0.0213682	0.613091	0.0348532	0.972197	1
ITPR1	3708	Fenpyroximate	0.0606549	0.604104	0.902011	0.66973	0.50303	1
ITPR2	3709	Fenpyroximate	0.0606549	-0.218449	0.578712	-0.377474	0.705821	1
JAK1	3716	Fenpyroximate	0.0606549	0.130856	0.649058	0.20161	0.840222	1
JAK2	3717	Fenpyroximate	0.0606549	-3.54944	1.81576	-1.9548	0.0506068	1
JKAMP	51528	Fenpyroximate	0.0606549	0.163134	0.684113	0.238461	0.811524	1
JMJD6	23210	Fenpyroximate	0.0606549	-0.264471	0.313898	-0.842537	0.399488	1
JUN	3725	Fenpyroximate	0.0606549	0.56943	1.49661	0.38048	0.703589	1
JUNB	3726	Fenpyroximate	0.0606549	1.03013	1.76818	0.582591	0.560169	1
KARS	3735	Fenpyroximate	0.0606549	0.0464161	0.898085	0.0516834	0.958781	1
KAT2B	8850	Fenpyroximate	0.0606549	-0.462392	0.601404	-0.768855	0.441979	1
KAT6A	7994	Fenpyroximate	0.0606549	-0.0559878	0.383021	-0.146174	0.883784	1
KAT6B	23522	Fenpyroximate	0.0606549	-0.193607	0.348195	-0.556029	0.578191	1
KCNF1	3754	Fenpyroximate	0.0606549	0.19438	1.34403	0.144625	0.885007	1
KCNJ8	3764	Fenpyroximate	0.0606549	-0.223212	0.782497	-0.285256	0.775448	1
KCNK1	3775	Fenpyroximate	0.0606549	1.11846	1.18459	0.944176	0.34508	1
KCNQ2	3785	Fenpyroximate	0.0606549	-0.441978	0.532476	-0.830042	0.406515	1
KCTD5	54442	Fenpyroximate	0.0606549	0.0263385	1.17748	0.0223685	0.982154	1
KCTD9	54793	Fenpyroximate	0.0606549	-0.40025	1.30722	-0.306185	0.759464	1
KDELR2	11014	Fenpyroximate	0.0606549	0.172565	0.386528	0.44645	0.655272	1
KDM3A	55818	Fenpyroximate	0.0606549	0.330505	0.760803	0.434416	0.663986	1
KDM5A	5927	Fenpyroximate	0.0606549	-0.221348	0.508193	-0.43556	0.663156	1
KDM5B	10765	Fenpyroximate	0.0606549	-0.103385	0.656166	-0.157559	0.874804	1
KEAP1	9817	Fenpyroximate	0.0606549	-0.244309	0.349061	-0.699903	0.483988	1
KGFLP1	387628	Fenpyroximate	0.0606549	1.14037	1.03584	1.10091	0.270936	1
KGFLP2	654466	Fenpyroximate	0.0606549	-0.169876	0.949352	-0.178939	0.857986	1
KHDRBS3	10656	Fenpyroximate	0.0606549	-0.220481	0.373061	-0.591004	0.554518	1
KIAA0100	9703	Fenpyroximate	0.0606549	0.0711832	0.326804	0.217816	0.827572	1
KIAA0101	9768	Fenpyroximate	0.0606549	1.06736	1.23985	0.860885	0.389301	1
KIAA0196	9897	Fenpyroximate	0.0606549	-0.160406	0.324147	-0.494856	0.620701	1
KIAA0355	9710	Fenpyroximate	0.0606549	-0.34831	0.268825	-1.29567	0.195088	1
KIAA0753	9851	Fenpyroximate	0.0606549	0.151859	0.410245	0.370167	0.711258	1
KIAA0907	22889	Fenpyroximate	0.0606549	-0.0679997	0.390248	-0.174247	0.861671	1
KIAA1033	23325	Fenpyroximate	0.0606549	-1.02249	0.736631	-1.38806	0.165118	1
KIF11	3832	Fenpyroximate	0.0606549	0.242818	0.305349	0.795214	0.426489	1
KIF13A	63971	Fenpyroximate	0.0606549	-0.0549821	0.330897	-0.166161	0.86803	1
KIF14	9928	Fenpyroximate	0.0606549	0.71758	0.476595	1.50564	0.13216	1
KIF15	56992	Fenpyroximate	0.0606549	0.42676	0.477292	0.894128	0.371253	1
KIF18A	81930	Fenpyroximate	0.0606549	0.566941	1.85917	0.304943	0.760409	1
KIF18B	146909	Fenpyroximate	0.0606549	-0.014735	1.49108	-0.00988206	0.992115	1
KIF1BP	26128	Fenpyroximate	0.0606549	-0.520048	0.602023	-0.863834	0.387679	1
KIF20A	10112	Fenpyroximate	0.0606549	0.333242	0.433877	0.768057	0.442453	1
KIF23	9493	Fenpyroximate	0.0606549	-0.246318	0.609511	-0.404124	0.686122	1
KIF2C	11004	Fenpyroximate	0.0606549	0.831557	0.518293	1.60441	0.108623	1
KIF5C	3800	Fenpyroximate	0.0606549	-0.300756	0.276368	-1.08824	0.276488	1
KIT	3815	Fenpyroximate	0.0606549	0.027681	0.89419	0.0309565	0.975304	1
KLF6	1316	Fenpyroximate	0.0606549	0.161541	0.682032	0.236853	0.812771	1
KLHDC2	23588	Fenpyroximate	0.0606549	-0.155309	0.379574	-0.409166	0.682418	1
KLHL21	9903	Fenpyroximate	0.0606549	0.488427	0.568301	0.85945	0.390092	1
KLHL24	54800	Fenpyroximate	0.0606549	0.0594561	0.358369	0.165908	0.86823	1
KLHL9	55958	Fenpyroximate	0.0606549	-0.443367	0.457745	-0.96859	0.33275	1
KLK2	3817	Fenpyroximate	0.0606549	-0.837545	1.99924	-0.418932	0.675266	1
KNL1	57082	Fenpyroximate	0.0606549	0.628977	0.753146	0.835132	0.403643	1
KNSTRN	90417	Fenpyroximate	0.0606549	-0.141235	0.340375	-0.414938	0.678187	1
KRT17	3872	Fenpyroximate	0.0606549	-0.444826	1.98669	-0.223902	0.822833	1
KRT18	3875	Fenpyroximate	0.0606549	0.640836	1.57388	0.40717	0.683883	1
KRT19	3880	Fenpyroximate	0.0606549	0.15654	1.0484	0.149313	0.881306	1
KRT6A	3853	Fenpyroximate	0.0606549	0.527757	1.30366	0.404827	0.685604	1
KRT81	3887	Fenpyroximate	0.0606549	0.519731	1.98448	0.261897	0.793401	1
KTN1	3895	Fenpyroximate	0.0606549	0.381353	0.58032	0.657143	0.511089	1
KYAT3	56267	Fenpyroximate	0.0606549	0.0987194	0.187816	0.525617	0.599154	1
L1CAM	3897	Fenpyroximate	0.0606549	-0.243106	0.412894	-0.588785	0.556006	1
LAGE3	8270	Fenpyroximate	0.0606549	-0.0359593	0.607213	-0.0592202	0.952777	1
LAMC2	3918	Fenpyroximate	0.0606549	0.206697	1.00227	0.206229	0.836612	1
LAMP1	3916	Fenpyroximate	0.0606549	0.305235	0.52751	0.578633	0.562837	1
LAP3	7852	Fenpyroximate	0.0606549	0.364849	0.485495	0.751498	0.452353	1
LAT	23595	Fenpyroximate	0.0606549	0.585821	0.946087	0.619204	0.535782	1
LBR	3930	Fenpyroximate	0.0606549	0.183394	0.526999	0.347997	0.727842	1
LDHA	3939	Fenpyroximate	0.0606549	0.324223	0.620197	0.522774	0.601132	1
LDLR	3949	Fenpyroximate	0.0606549	0.420097	0.60869	0.690167	0.490089	1
LEF1	51176	Fenpyroximate	0.0606549	-0.0859676	0.392466	-0.219045	0.826615	1
LEPROTL1	23484	Fenpyroximate	0.0606549	-0.0623203	0.870084	-0.0716256	0.9429	1
LGMN	5641	Fenpyroximate	0.0606549	0.307875	0.512799	0.600382	0.548251	1
LHX2	9355	Fenpyroximate	0.0606549	-1.24849	2.06416	-0.604842	0.545284	1
LIG1	3978	Fenpyroximate	0.0606549	0.227834	0.684361	0.332914	0.739199	1
LILRA6	11025	Fenpyroximate	0.0606549	0.606086	1.15927	0.522818	0.601101	1
LIMS4	96626	Fenpyroximate	0.0606549	0.819008	1.49528	0.547729	0.583878	1
LIPA	1056	Fenpyroximate	0.0606549	0.468521	0.549429	0.852741	0.393803	1
LMNA	4000	Fenpyroximate	0.0606549	0.183584	0.744512	0.246583	0.805231	1
LMNB1	4001	Fenpyroximate	0.0606549	0.0620975	0.263746	0.235444	0.813864	1
LMOD1	25802	Fenpyroximate	0.0606549	-0.159291	0.67742	-0.235143	0.814098	1
LOC100506029		Fenpyroximate	0.0606549	-0.581052	0.441645	-1.31565	0.18829	1
LOC100506051		Fenpyroximate	0.0606549	-1.21012	1.97103	-0.613952	0.539247	1
LOC100506621		Fenpyroximate	0.0606549	1.70184	1.56177	1.08969	0.275851	1
LOC100506948		Fenpyroximate	0.0606549	-1.07122	0.724064	-1.47945	0.139019	1
LOC220729	220729	Fenpyroximate	0.0606549	0.0263609	0.290629	0.0907028	0.927729	1
LOC283357		Fenpyroximate	0.0606549	0.610397	1.44372	0.422794	0.672445	1
LOC285812		Fenpyroximate	0.0606549	0.777548	1.62338	0.478968	0.631962	1
LOXL1	4016	Fenpyroximate	0.0606549	-0.312249	0.174662	-1.78774	0.0738185	1
LPAR2	9170	Fenpyroximate	0.0606549	-0.632079	0.725606	-0.871105	0.383697	1
LPCAT1	79888	Fenpyroximate	0.0606549	-1.02582	1.18336	-0.866874	0.386011	1
LPGAT1	9926	Fenpyroximate	0.0606549	1.75319	1.14803	1.52713	0.12673	1
LRCH4	4034	Fenpyroximate	0.0606549	0.292734	0.858063	0.341156	0.732986	1
LRP1	4035	Fenpyroximate	0.0606549	0.272702	0.977115	0.279089	0.780177	1
LRP10	4038	Fenpyroximate	0.0606549	-0.0144162	0.226337	-0.0636937	0.949214	1
LRPAP1	4043	Fenpyroximate	0.0606549	-3.24702	1.58116	-2.05357	0.0400172	1
LRRC41	10489	Fenpyroximate	0.0606549	0.198093	0.427954	0.462883	0.643448	1
LRRFIP2	9209	Fenpyroximate	0.0606549	0.712282	0.861394	0.826895	0.408297	1
LSM1	27257	Fenpyroximate	0.0606549	0.155436	0.724782	0.214459	0.830189	1
LSM2	57819	Fenpyroximate	0.0606549	-0.113903	0.378909	-0.300607	0.763714	1
LSM5	23658	Fenpyroximate	0.0606549	0.21675	0.532038	0.407396	0.683717	1
LSM6	11157	Fenpyroximate	0.0606549	-0.186449	0.468359	-0.39809	0.690564	1
LSS	4047	Fenpyroximate	0.0606549	0.210572	0.560632	0.375597	0.707217	1
LUM	4060	Fenpyroximate	0.0606549	2.65058	1.56868	1.68969	0.0910872	1
LUZP6	767558	Fenpyroximate	0.0606549	0.279726	0.438137	0.638444	0.523185	1
LYAR	55646	Fenpyroximate	0.0606549	0.383657	0.652871	0.587647	0.55677	1
LYPLA1	10434	Fenpyroximate	0.0606549	-0.0851928	0.377656	-0.225583	0.821526	1
LYRM1	57149	Fenpyroximate	0.0606549	-0.654209	0.431548	-1.51596	0.129529	1
MACF1	23499	Fenpyroximate	0.0606549	-0.127143	0.532411	-0.238805	0.811256	1
MAD2L1	4085	Fenpyroximate	0.0606549	-0.356591	0.866194	-0.411676	0.680577	1
MAFF	23764	Fenpyroximate	0.0606549	0.398926	0.734556	0.543085	0.587071	1
MAFG	4097	Fenpyroximate	0.0606549	0.138363	0.929821	0.148806	0.881707	1
MAGI1	9223	Fenpyroximate	0.0606549	0.0149078	0.426585	0.0349469	0.972122	1
MALAT1	378938	Fenpyroximate	0.0606549	0.208715	0.701843	0.297382	0.766175	1
MALT1	10892	Fenpyroximate	0.0606549	-0.697786	0.598457	-1.16597	0.243625	1
MAN2B1	4125	Fenpyroximate	0.0606549	-0.191412	0.6832	-0.28017	0.779347	1
MANF	7873	Fenpyroximate	0.0606549	0.13366	0.375534	0.35592	0.7219	1
MAP1B	4131	Fenpyroximate	0.0606549	-0.329829	0.700115	-0.471107	0.637564	1
MAP1LC3A	84557	Fenpyroximate	0.0606549	0.109163	0.473375	0.230605	0.817622	1
MAP1LC3B	81631	Fenpyroximate	0.0606549	-0.0808765	0.234801	-0.344448	0.73051	1
MAP2	4133	Fenpyroximate	0.0606549	-0.194083	0.40055	-0.48454	0.628003	1
MAP2K4	6416	Fenpyroximate	0.0606549	-0.0685945	0.32668	-0.209974	0.833688	1
MAP2K5	5607	Fenpyroximate	0.0606549	0.448329	0.640359	0.700122	0.483851	1
MAP3K4	4216	Fenpyroximate	0.0606549	0.0820668	0.600799	0.136596	0.89135	1
MAP4K4	9448	Fenpyroximate	0.0606549	0.055898	0.225192	0.248223	0.803962	1
MAP6	4135	Fenpyroximate	0.0606549	-0.304908	0.339096	-0.899178	0.368558	1
MAPK1	5594	Fenpyroximate	0.0606549	1.10879	0.763216	1.45278	0.146284	1
MAPK12	6300	Fenpyroximate	0.0606549	0.392109	0.431941	0.907782	0.363993	1
MAPK13	5603	Fenpyroximate	0.0606549	-0.0269554	1.3862	-0.0194455	0.984486	1
MAPK14	1432	Fenpyroximate	0.0606549	-0.306466	0.530835	-0.577328	0.563718	1
MAPK1IP1L	93487	Fenpyroximate	0.0606549	0.536924	0.605746	0.886385	0.37541	1
MAPK3	5595	Fenpyroximate	0.0606549	0.0199839	0.312028	0.0640451	0.948934	1
MAPK9	5601	Fenpyroximate	0.0606549	0.0698509	0.280864	0.2487	0.803593	1
MAPKAPK2	9261	Fenpyroximate	0.0606549	-0.150714	0.392367	-0.384114	0.700894	1
MAPKAPK3	7867	Fenpyroximate	0.0606549	0.0357105	0.922485	0.0387113	0.969121	1
MAPKAPK5	8550	Fenpyroximate	0.0606549	-0.0928964	0.644402	-0.144159	0.885375	1
MAPT	4137	Fenpyroximate	0.0606549	-0.996505	0.676053	-1.474	0.140481	1
MARCKS	4082	Fenpyroximate	0.0606549	-0.0757289	0.261816	-0.289245	0.772394	1
MAST2	23139	Fenpyroximate	0.0606549	0.895894	0.637762	1.40475	0.160097	1
MAT2A	4144	Fenpyroximate	0.0606549	0.148791	0.418906	0.35519	0.722447	1
MBD4	8930	Fenpyroximate	0.0606549	-0.374151	0.422367	-0.885845	0.375701	1
MBNL1	4154	Fenpyroximate	0.0606549	0.0785148	0.320409	0.245046	0.806421	1
MBNL2	10150	Fenpyroximate	0.0606549	-0.215327	0.306087	-0.703482	0.481755	1
MBOAT7	79143	Fenpyroximate	0.0606549	0.811781	1.36552	0.594486	0.552187	1
MBTPS1	8720	Fenpyroximate	0.0606549	-0.502049	0.638216	-0.786645	0.43149	1
MCL1	4170	Fenpyroximate	0.0606549	-0.122404	0.256763	-0.476717	0.633564	1
MCM10	55388	Fenpyroximate	0.0606549	-0.336018	0.501872	-0.66953	0.503158	1
MCM2	4171	Fenpyroximate	0.0606549	-0.193567	1.0907	-0.17747	0.859139	1
MCM3	4172	Fenpyroximate	0.0606549	0.039327	0.286329	0.137349	0.890755	1
MCM4	4173	Fenpyroximate	0.0606549	-0.198366	0.576556	-0.344053	0.730807	1
MCM6	4175	Fenpyroximate	0.0606549	-0.279836	0.695308	-0.402464	0.687343	1
MCM7	4176	Fenpyroximate	0.0606549	-0.349982	0.276164	-1.2673	0.205049	1
MCOLN1	57192	Fenpyroximate	0.0606549	-0.192978	0.562276	-0.343209	0.731441	1
MCUR1	63933	Fenpyroximate	0.0606549	0.151261	0.536863	0.28175	0.778135	1
MDH1	4190	Fenpyroximate	0.0606549	-0.0456247	0.353347	-0.129121	0.897262	1
MDH2	4191	Fenpyroximate	0.0606549	0.226591	0.337321	0.671735	0.501752	1
MDK	4192	Fenpyroximate	0.0606549	0.0656389	0.291042	0.225531	0.821566	1
MDM2	4193	Fenpyroximate	0.0606549	-0.0204247	0.403402	-0.050631	0.95962	1
ME1	4199	Fenpyroximate	0.0606549	0.244261	0.351366	0.695177	0.486945	1
ME2	4200	Fenpyroximate	0.0606549	0.0316262	0.725883	0.0435692	0.965248	1
MED1	5469	Fenpyroximate	0.0606549	0.329738	0.355333	0.927969	0.353423	1
MED12	9968	Fenpyroximate	0.0606549	0.000811818	0.286866	0.00282996	0.997742	1
MED21	9412	Fenpyroximate	0.0606549	0.062764	0.587299	0.106869	0.914893	1
MED24	6837	Fenpyroximate	0.0606549	-0.38328	0.405862	-0.944362	0.344985	1
MEF2C	4208	Fenpyroximate	0.0606549	-0.212739	0.765065	-0.278067	0.780961	1
MELK	9833	Fenpyroximate	0.0606549	-1.75612	1.82252	-0.963564	0.335264	1
MEST	4232	Fenpyroximate	0.0606549	0.94488	1.61197	0.586164	0.557765	1
METRN	79006	Fenpyroximate	0.0606549	-0.032674	0.417614	-0.0782397	0.937637	1
METTL2A	55798	Fenpyroximate	0.0606549	0.66541	1.02971	0.64621	0.518143	1
MEX3B	84206	Fenpyroximate	0.0606549	-0.0173904	0.389694	-0.0446259	0.964405	1
MFSD10	10227	Fenpyroximate	0.0606549	-0.0040477	0.581888	-0.00695616	0.99445	1
MFSD14A	64645	Fenpyroximate	0.0606549	0.121085	0.55724	0.217294	0.827979	1
MGC70870	403340	Fenpyroximate	0.0606549	0.0315238	2.07629	0.0151827	0.987886	1
MGEA5	10724	Fenpyroximate	0.0606549	-0.611413	0.644872	-0.948115	0.343071	1
MICALL1	85377	Fenpyroximate	0.0606549	0.994536	1.08814	0.913974	0.360731	1
MIF	268	Fenpyroximate	0.0606549	0.148624	0.390297	0.380798	0.703353	1
MITF	4286	Fenpyroximate	0.0606549	0.202038	0.591243	0.341717	0.732564	1
MKI67	4288	Fenpyroximate	0.0606549	0.302239	0.408439	0.739985	0.459309	1
MKNK1	8569	Fenpyroximate	0.0606549	-0.39004	0.979766	-0.398095	0.69056	1
MLEC	9761	Fenpyroximate	0.0606549	-0.109141	0.594078	-0.183715	0.854237	1
MLLT11	10962	Fenpyroximate	0.0606549	-0.280596	0.177255	-1.58301	0.11342	1
MMADHC	27249	Fenpyroximate	0.0606549	-0.201374	0.340023	-0.592237	0.553692	1
MMP2	4313	Fenpyroximate	0.0606549	-0.156306	0.301732	-0.518029	0.604438	1
MNAT1	4331	Fenpyroximate	0.0606549	-0.379576	0.218479	-1.73735	0.082325	1
MND1	84057	Fenpyroximate	0.0606549	0.705586	0.930296	0.758453	0.44818	1
MOB1A	55233	Fenpyroximate	0.0606549	0.0670406	0.6918	0.0969074	0.9228	1
MOK	5891	Fenpyroximate	0.0606549	-0.525482	0.622507	-0.844139	0.398592	1
MORF4L1	10933	Fenpyroximate	0.0606549	-0.524919	0.843001	-0.622679	0.533495	1
MORF4L2	9643	Fenpyroximate	0.0606549	-0.297272	0.511477	-0.581204	0.561103	1
MORN2	729967	Fenpyroximate	0.0606549	0.30528	0.525506	0.580925	0.561291	1
MPC2	25874	Fenpyroximate	0.0606549	0.16393	0.367408	0.446178	0.655469	1
MPDZ	8777	Fenpyroximate	0.0606549	0.237739	0.4801	0.495187	0.620468	1
MPO	4353	Fenpyroximate	0.0606549	0.0474413	1.38039	0.0343681	0.972584	1
MPZL1	9019	Fenpyroximate	0.0606549	0.33805	0.344967	0.97995	0.327111	1
MRE11A	4361	Fenpyroximate	0.0606549	0.493128	0.578724	0.852095	0.394161	1
MRPL12	6182	Fenpyroximate	0.0606549	0.403914	0.266875	1.51349	0.130154	1
MRPL13	28998	Fenpyroximate	0.0606549	-0.127872	0.402009	-0.318083	0.750422	1
MRPL14	64928	Fenpyroximate	0.0606549	0.40978	0.28988	1.41362	0.157474	1
MRPL15	9801	Fenpyroximate	0.0606549	-0.0603626	0.3186	-0.189462	0.849731	1
MRPL19	9801	Fenpyroximate	0.0606549	0.439886	0.71885	0.61193	0.540584	1
MRPL3	11222	Fenpyroximate	0.0606549	-0.209316	0.570502	-0.366898	0.713695	1
MRPL36	64979	Fenpyroximate	0.0606549	0.428615	0.163991	2.61365	0.00895808	1
MRPL37	51253	Fenpyroximate	0.0606549	-0.184425	0.579237	-0.318393	0.750187	1
MRPL40	64976	Fenpyroximate	0.0606549	-0.866358	0.966244	-0.896625	0.369919	1
MRPL53	116540	Fenpyroximate	0.0606549	1.33136	1.17105	1.13689	0.255583	1
MRPL58	3396	Fenpyroximate	0.0606549	0.0156221	0.384566	0.0406226	0.967597	1
MRPS16	51021	Fenpyroximate	0.0606549	-0.0096108	0.471749	-0.0203727	0.983746	1
MRPS17	51373	Fenpyroximate	0.0606549	-0.18728	0.644688	-0.290497	0.771436	1
MRPS2	51116	Fenpyroximate	0.0606549	0.250756	0.625297	0.401019	0.688406	1
MRPS23	51649	Fenpyroximate	0.0606549	0.306425	1.2677	0.241717	0.809	1
MRPS6	64968	Fenpyroximate	0.0606549	0.0744935	0.35865	0.207705	0.835459	1
MSH2	4436	Fenpyroximate	0.0606549	-0.477219	0.693224	-0.688405	0.491197	1
MSH6	2956	Fenpyroximate	0.0606549	-0.429676	0.526081	-0.816749	0.414072	1
MSI2	124540	Fenpyroximate	0.0606549	-0.135325	0.256781	-0.527005	0.59819	1
MSL2	55167	Fenpyroximate	0.0606549	0.0670569	1.58943	0.0421893	0.966348	1
MSMO1	6307	Fenpyroximate	0.0606549	0.0537543	0.426442	0.126053	0.89969	1
MT-ND6		Fenpyroximate	0.0606549	0.711478	0.936171	0.759988	0.447262	1
MT1G	4495	Fenpyroximate	0.0606549	0.398005	0.596139	0.667639	0.504364	1
MTA1	9112	Fenpyroximate	0.0606549	0.170459	0.544491	0.313062	0.754234	1
MTAP	4507	Fenpyroximate	0.0606549	0.355564	0.577319	0.615888	0.537969	1
MTERFD		Fenpyroximate	0.0606549	0.547017	1.19792	0.456637	0.647932	1
MTF2	22823	Fenpyroximate	0.0606549	-0.164828	0.331751	-0.496842	0.6193	1
MTFR1	9650	Fenpyroximate	0.0606549	0.0115562	0.423516	0.0272864	0.978231	1
MTHFD1	4522	Fenpyroximate	0.0606549	-0.109859	0.625574	-0.175614	0.860597	1
MTHFD2	10797	Fenpyroximate	0.0606549	0.00794123	0.33909	0.0234193	0.981316	1
MTMR2	8898	Fenpyroximate	0.0606549	-0.477965	0.98113	-0.487158	0.626147	1
MTR	4548	Fenpyroximate	0.0606549	0.374171	0.955132	0.391748	0.695245	1
MUC1	4582	Fenpyroximate	0.0606549	-0.749528	0.840033	-0.89226	0.372253	1
MVP	9961	Fenpyroximate	0.0606549	0.297326	0.489606	0.607275	0.543668	1
MYB	4602	Fenpyroximate	0.0606549	0.255614	0.808158	0.316292	0.751781	1
MYBL1	4603	Fenpyroximate	0.0606549	-0.278479	0.551975	-0.504514	0.6139	1
MYBL2	4605	Fenpyroximate	0.0606549	-0.0274018	0.418912	-0.0654118	0.947846	1
MYC	4609	Fenpyroximate	0.0606549	-0.165958	1.0284	-0.161375	0.871798	1
MYCBP2	23077	Fenpyroximate	0.0606549	0.1673	0.595712	0.280841	0.778833	1
MYL1	4632	Fenpyroximate	0.0606549	-3.6737	1.92746	-1.90598	0.0566522	1
MYL4	4635	Fenpyroximate	0.0606549	-0.948535	0.983681	-0.964271	0.33491	1
MYLK	4638	Fenpyroximate	0.0606549	1.10341	1.62104	0.680683	0.496072	1
MYO10	4651	Fenpyroximate	0.0606549	-0.0748585	0.408778	-0.183127	0.854698	1
MYO18A	399687	Fenpyroximate	0.0606549	0.874749	1.25994	0.694279	0.487507	1
NAA20	51126	Fenpyroximate	0.0606549	0.481669	0.862311	0.55858	0.576449	1
NAA50	80218	Fenpyroximate	0.0606549	-1.10934	1.29316	-0.857848	0.390977	1
NAIP	4671	Fenpyroximate	0.0606549	-0.526795	0.566371	-0.930124	0.352307	1
NAMPT	10135	Fenpyroximate	0.0606549	0.136898	0.208207	0.657511	0.510853	1
NANOG	79923	Fenpyroximate	0.0606549	0.872965	1.0169	0.858454	0.390642	1
NARFL	64428	Fenpyroximate	0.0606549	-0.149236	0.562043	-0.265524	0.790606	1
NAT1	9	Fenpyroximate	0.0606549	-2.23535	1.02883	-2.17271	0.0298023	1
NAV1	89796	Fenpyroximate	0.0606549	0.082725	0.611701	0.135238	0.892424	1
NCAM1	4684	Fenpyroximate	0.0606549	-0.150847	0.428939	-0.351675	0.725082	1
NCAN	1463	Fenpyroximate	0.0606549	-0.351154	0.278649	-1.2602	0.207596	1
NCAPD2	9918	Fenpyroximate	0.0606549	-0.374109	0.823817	-0.454117	0.649745	1
NCAPG	64151	Fenpyroximate	0.0606549	0.278437	0.361946	0.769277	0.441729	1
NCAPH	23397	Fenpyroximate	0.0606549	-0.185572	0.925505	-0.200509	0.841083	1
NCBP1	4686	Fenpyroximate	0.0606549	-0.516662	0.552338	-0.935409	0.349577	1
NCEH1	57552	Fenpyroximate	0.0606549	0.702979	0.812388	0.865324	0.386861	1
NCK1	4690	Fenpyroximate	0.0606549	0.18552	0.644223	0.287975	0.773366	1
NCK2	8440	Fenpyroximate	0.0606549	-0.207289	0.955051	-0.217045	0.828173	1
NCOA3	8202	Fenpyroximate	0.0606549	-0.581403	0.669423	-0.868513	0.385113	1
NDRG1	10397	Fenpyroximate	0.0606549	0.467094	0.505679	0.923696	0.355645	1
NDUFA1	4694	Fenpyroximate	0.0606549	0.278992	0.744069	0.374954	0.707695	1
NDUFA13	51079	Fenpyroximate	0.0606549	0.361491	0.515628	0.701069	0.48326	1
NDUFA4	4697	Fenpyroximate	0.0606549	0.936918	0.708767	1.3219	0.186202	1
NDUFB3	4709	Fenpyroximate	0.0606549	0.0394224	0.891851	0.0442029	0.964743	1
NDUFV2	4729	Fenpyroximate	0.0606549	-0.875765	0.93019	-0.941491	0.346453	1
NDUFV3	4731	Fenpyroximate	0.0606549	-0.220978	0.411957	-0.536411	0.591674	1
NEFH	4744	Fenpyroximate	0.0606549	0.0703794	0.478524	0.147076	0.883072	1
NEFL	4747	Fenpyroximate	0.0606549	-0.18206	0.322958	-0.563727	0.57294	1
NEIL3	55247	Fenpyroximate	0.0606549	1.1599	0.782304	1.48267	0.138162	1
NEK2	4751	Fenpyroximate	0.0606549	0.997342	0.468957	2.12672	0.033443	1
NENF	29937	Fenpyroximate	0.0606549	0.180488	0.776012	0.232584	0.816084	1
NES	10763	Fenpyroximate	0.0606549	0.94841	1.29603	0.731781	0.464302	1
NET1	6530	Fenpyroximate	0.0606549	-0.496271	0.39769	-1.24788	0.212074	1
NEUROD1	4760	Fenpyroximate	0.0606549	-0.318087	0.606328	-0.524611	0.599853	1
NEUROG2	63973	Fenpyroximate	0.0606549	1.39838	1.40933	0.992234	0.321083	1
NFATC3	4775	Fenpyroximate	0.0606549	0.0494687	0.318617	0.155261	0.876616	1
NFATC4	4776	Fenpyroximate	0.0606549	0.127295	0.528444	0.240886	0.809643	1
NFE2L2	4780	Fenpyroximate	0.0606549	0.397492	0.417747	0.951513	0.341344	1
NFE2L3	9603	Fenpyroximate	0.0606549	0.481257	0.73218	0.657294	0.510992	1
NFIL3	4783	Fenpyroximate	0.0606549	0.382976	0.612353	0.625417	0.531698	1
NFKB1	4790	Fenpyroximate	0.0606549	-0.0648262	0.465854	-0.139156	0.889327	1
NFKB2	4791	Fenpyroximate	0.0606549	0.353889	0.621025	0.569847	0.568781	1
NFKBIA	4792	Fenpyroximate	0.0606549	0.630062	1.68051	0.374923	0.707718	1
NFKBIB	4793	Fenpyroximate	0.0606549	0.379106	0.95746	0.39595	0.692142	1
NFKBIE	4794	Fenpyroximate	0.0606549	0.0626273	0.751353	0.0833526	0.933571	1
NFKBIZ	64332	Fenpyroximate	0.0606549	0.214457	0.755227	0.283964	0.776438	1
NFYB	4801	Fenpyroximate	0.0606549	1.5028	1.05917	1.41884	0.155946	1
NGFR	4804	Fenpyroximate	0.0606549	-1.81529	2.01544	-0.900693	0.367752	1
NGRN	51335	Fenpyroximate	0.0606549	0.157359	0.326233	0.48235	0.629558	1
NHLH1	4807	Fenpyroximate	0.0606549	0.0165618	0.827346	0.020018	0.984029	1
NHP2	55651	Fenpyroximate	0.0606549	0.321748	0.360978	0.891321	0.372757	1
NIPSNAP1	8508	Fenpyroximate	0.0606549	-0.900962	1.86116	-0.484086	0.628325	1
NIPSNAP3A	25934	Fenpyroximate	0.0606549	-0.332708	0.882832	-0.376865	0.706274	1
NISCH	11188	Fenpyroximate	0.0606549	-0.258554	0.42985	-0.601499	0.547508	1
NIT1	4817	Fenpyroximate	0.0606549	0.0757533	0.407171	0.186048	0.852407	1
NLRC5	84166	Fenpyroximate	0.0606549	-0.0410809	0.93899	-0.0437501	0.965104	1
NME1	4830	Fenpyroximate	0.0606549	0.169061	0.250832	0.673998	0.500312	1
NME2	4831	Fenpyroximate	0.0606549	0.0555816	0.374548	0.148397	0.88203	1
NMT1	4836	Fenpyroximate	0.0606549	-0.331353	0.592839	-0.558926	0.576212	1
NNMT	4837	Fenpyroximate	0.0606549	0.587416	1.57532	0.372887	0.709233	1
NNT	23530	Fenpyroximate	0.0606549	0.399318	0.529507	0.754132	0.45077	1
NOC3L	64318	Fenpyroximate	0.0606549	-0.129789	0.311906	-0.416116	0.677325	1
NOL11	25926	Fenpyroximate	0.0606549	0.294552	0.662283	0.444752	0.656499	1
NOL3	8996	Fenpyroximate	0.0606549	0.428125	0.825076	0.518892	0.603836	1
NOLC1	9221	Fenpyroximate	0.0606549	0.0441427	0.322916	0.1367	0.891268	1
NOP56	10528	Fenpyroximate	0.0606549	0.0198313	0.162108	0.122334	0.902635	1
NOP58	51602	Fenpyroximate	0.0606549	0.14885	0.357288	0.416609	0.676964	1
NOS3	4846	Fenpyroximate	0.0606549	-0.0192255	1.4459	-0.0132965	0.989391	1
NOSIP	51070	Fenpyroximate	0.0606549	-0.352585	0.339556	-1.03837	0.299098	1
NOTCH1	4851	Fenpyroximate	0.0606549	0.213682	0.891571	0.239669	0.810587	1
NOTCH2	4853	Fenpyroximate	0.0606549	-0.602249	0.699837	-0.860556	0.389482	1
NOTCH3	4854	Fenpyroximate	0.0606549	-0.0177174	0.784413	-0.0225869	0.98198	1
NPC1	4864	Fenpyroximate	0.0606549	0.443949	0.628278	0.706612	0.479808	1
NPDC1	56654	Fenpyroximate	0.0606549	-0.265563	0.506321	-0.524495	0.599934	1
NPEPL1	79716	Fenpyroximate	0.0606549	-0.0395708	0.794876	-0.0497823	0.960296	1
NPRL2	10641	Fenpyroximate	0.0606549	-0.0667171	0.418491	-0.159423	0.873335	1
NPTX1	4884	Fenpyroximate	0.0606549	-0.938552	1.26819	-0.740069	0.459258	1
NPTX2	4885	Fenpyroximate	0.0606549	-0.199429	0.776644	-0.256783	0.797346	1
NQO1	1728	Fenpyroximate	0.0606549	0.544022	0.161148	3.37592	0.000735698	1
NR1H2	7376	Fenpyroximate	0.0606549	-0.0489391	0.316406	-0.154672	0.87708	1
NR1H3	10062	Fenpyroximate	0.0606549	0.923033	1.22981	0.750547	0.452925	1
NR2F1	7025	Fenpyroximate	0.0606549	-0.260632	0.335654	-0.776491	0.437459	1
NR2F2	7026	Fenpyroximate	0.0606549	-0.140844	0.567849	-0.24803	0.804111	1
NR2F6	2063	Fenpyroximate	0.0606549	0.36237	0.813353	0.445526	0.655939	1
NR3C1	2908	Fenpyroximate	0.0606549	0.637885	0.398976	1.5988	0.109864	1
NR4A2	4929	Fenpyroximate	0.0606549	-0.762557	0.617633	-1.23464	0.216963	1
NR4A3	8013	Fenpyroximate	0.0606549	0.780793	1.36987	0.569975	0.568695	1
NR5A1	2516	Fenpyroximate	0.0606549	0.488565	1.42727	0.342307	0.73212	1
NRAS	4893	Fenpyroximate	0.0606549	-0.0401581	0.422404	-0.0950704	0.924259	1
NRCAM	4897	Fenpyroximate	0.0606549	-0.521793	0.312166	-1.67153	0.094618	1
NRF1	4779	Fenpyroximate	0.0606549	-0.725369	0.655691	-1.10627	0.268611	1
NRG1	3084	Fenpyroximate	0.0606549	-0.310322	0.511481	-0.606713	0.544041	1
NRIP1	8204	Fenpyroximate	0.0606549	-0.303272	0.440753	-0.688076	0.491405	1
NRXN1	9378	Fenpyroximate	0.0606549	-0.831112	0.746786	-1.11292	0.265744	1
NSA2	10412	Fenpyroximate	0.0606549	0.587211	0.341929	1.71735	0.0859157	1
NSG1	27065	Fenpyroximate	0.0606549	0.147738	0.982426	0.150381	0.880464	1
NT5DC2	64943	Fenpyroximate	0.0606549	-1.06224	1.52278	-0.697571	0.485445	1
NTRK1	4914	Fenpyroximate	0.0606549	0.101172	0.502926	0.201168	0.840567	1
NUCB2	4925	Fenpyroximate	0.0606549	0.233831	1.08114	0.216281	0.828768	1
NUDCD3	23386	Fenpyroximate	0.0606549	0.0818148	0.644605	0.126922	0.899002	1
NUDT21	11051	Fenpyroximate	0.0606549	0.00951751	0.552394	0.0172296	0.986253	1
NUDT5	11164	Fenpyroximate	0.0606549	0.252163	0.528898	0.476769	0.633526	1
NUDT9	53343	Fenpyroximate	0.0606549	-0.248087	0.302502	-0.820117	0.41215	1
NUF2	83540	Fenpyroximate	0.0606549	0.366441	1.38618	0.264353	0.791508	1
NUP107	57122	Fenpyroximate	0.0606549	-0.23332	0.60896	-0.383145	0.701612	1
NUP133	55746	Fenpyroximate	0.0606549	-0.0831401	0.433566	-0.191759	0.847931	1
NUP37	79023	Fenpyroximate	0.0606549	0.134243	1.57655	0.0851501	0.932142	1
NUP50	10762	Fenpyroximate	0.0606549	-0.486659	0.485196	-1.00302	0.315853	1
NUP62	23636	Fenpyroximate	0.0606549	0.787497	0.617284	1.27575	0.202045	1
NUP85	79902	Fenpyroximate	0.0606549	0.0282388	0.6116	0.0461719	0.963173	1
NUP88	4927	Fenpyroximate	0.0606549	-0.203905	0.343782	-0.593125	0.553098	1
NUS1	11049	Fenpyroximate	0.0606549	-0.189696	0.306784	-0.618337	0.536353	1
NUSAP1	51203	Fenpyroximate	0.0606549	0.52805	0.538808	0.980033	0.32707	1
NVL	4931	Fenpyroximate	0.0606549	0.44697	0.730214	0.612109	0.540466	1
OAZ1	4946	Fenpyroximate	0.0606549	0.102472	0.288123	0.355656	0.722099	1
OIP5	11339	Fenpyroximate	0.0606549	0.371632	0.830207	0.447638	0.654414	1
OLFML2B	25903	Fenpyroximate	0.0606549	-0.213083	0.235693	-0.904071	0.365958	1
OLIG2	10215	Fenpyroximate	0.0606549	-1.25302	1.34934	-0.928623	0.353085	1
ONECUT1	3175	Fenpyroximate	0.0606549	-0.458118	1.46942	-0.311767	0.755217	1
OPHN1	4983	Fenpyroximate	0.0606549	0.196263	0.975904	0.201109	0.840614	1
OPN3	23596	Fenpyroximate	0.0606549	-0.522955	1.49803	-0.349094	0.727018	1
ORC1	4998	Fenpyroximate	0.0606549	0.62726	0.883673	0.709832	0.477808	1
ORC4	5000	Fenpyroximate	0.0606549	-1.19164	1.06638	-1.11747	0.263794	1
ORC6	23594	Fenpyroximate	0.0606549	-1.44645	1.13048	-1.27951	0.200718	1
ORMDL2	29095	Fenpyroximate	0.0606549	-0.170931	0.380964	-0.448679	0.653663	1
ORMDL3	94103	Fenpyroximate	0.0606549	-0.284397	0.220928	-1.28728	0.197995	1
OST4	100128731	Fenpyroximate	0.0606549	-0.0675657	0.434488	-0.155506	0.876422	1
OSTC	58505	Fenpyroximate	0.0606549	0.0955238	0.366893	0.260359	0.794587	1
OTUD7B	56957	Fenpyroximate	0.0606549	1.33768	1.63138	0.819972	0.412232	1
OTX2	5015	Fenpyroximate	0.0606549	-0.481002	0.440439	-1.0921	0.27479	1
OXA1L	5018	Fenpyroximate	0.0606549	-0.574645	0.628226	-0.914712	0.360343	1
OXCT1	5019	Fenpyroximate	0.0606549	0.297975	0.749684	0.397468	0.691022	1
OXSR1	9943	Fenpyroximate	0.0606549	-0.277559	0.392196	-0.707706	0.479128	1
P2RX3	5024	Fenpyroximate	0.0606549	-0.0602172	0.782078	-0.0769964	0.938626	1
P4HA2	8974	Fenpyroximate	0.0606549	0.402652	0.480051	0.838768	0.4016	1
P4HB	5034	Fenpyroximate	0.0606549	0.0897693	1.55495	0.0577315	0.953963	1
P4HTM	54681	Fenpyroximate	0.0606549	0.37954	0.935057	0.405901	0.684815	1
PAF1	5828	Fenpyroximate	0.0606549	0.158246	0.820338	0.192903	0.847035	1
PAFAH1B1	5048	Fenpyroximate	0.0606549	-0.649643	0.325374	-1.9966	0.0458684	1
PAFAH1B3	5050	Fenpyroximate	0.0606549	0.0759651	0.294785	0.257697	0.796641	1
PAICS	10606	Fenpyroximate	0.0606549	0.279733	0.220665	1.26768	0.204912	1
PAIP1	10605	Fenpyroximate	0.0606549	0.202029	1.10037	0.183601	0.854327	1
PAK1	5058	Fenpyroximate	0.0606549	0.913297	1.62247	0.562907	0.573498	1
PAK4	10298	Fenpyroximate	0.0606549	0.116316	0.699512	0.166281	0.867936	1
PANK3	79646	Fenpyroximate	0.0606549	0.144837	0.393941	0.367662	0.713126	1
PAPD7	11044	Fenpyroximate	0.0606549	-0.96116	0.54591	-1.76066	0.0782967	1
PAPOLA	10914	Fenpyroximate	0.0606549	-0.121477	0.601544	-0.201942	0.839962	1
PAPSS1	9061	Fenpyroximate	0.0606549	-0.147	0.696649	-0.211011	0.832879	1
PARK7	11315	Fenpyroximate	0.0606549	0.00434855	0.388931	0.0111808	0.991079	1
PARP1	142	Fenpyroximate	0.0606549	-0.0888212	0.323774	-0.274331	0.783831	1
PARP2	10038	Fenpyroximate	0.0606549	-0.11894	0.308189	-0.385934	0.699546	1
PAX3	5077	Fenpyroximate	0.0606549	-0.0558643	1.2438	-0.0449141	0.964176	1
PAX6	5080	Fenpyroximate	0.0606549	0.330591	0.933214	0.35425	0.723151	1
PAXIP1	22976	Fenpyroximate	0.0606549	0.0302922	1.67142	0.0181236	0.98554	1
PBK	55872	Fenpyroximate	0.0606549	0.0489959	1.25063	0.0391771	0.968749	1
PCBD1	5092	Fenpyroximate	0.0606549	-0.0828851	0.411376	-0.201482	0.840321	1
PCCB	5096	Fenpyroximate	0.0606549	0.123356	0.443755	0.277982	0.781026	1
PCDH8	5100	Fenpyroximate	0.0606549	0.148501	1.52826	0.0971701	0.922591	1
PCDHA1	56147	Fenpyroximate	0.0606549	-0.351755	1.56064	-0.225392	0.821674	1
PCDHA9	9752	Fenpyroximate	0.0606549	-0.277818	1.75654	-0.158162	0.874329	1
PCK1	5105	Fenpyroximate	0.0606549	0	2.77514	0	1	1
PCM1	4152	Fenpyroximate	0.0606549	-0.509649	0.302464	-1.68499	0.0919909	1
PCMT1	5110	Fenpyroximate	0.0606549	-0.498962	0.824428	-0.605223	0.545031	1
PCNA	5111	Fenpyroximate	0.0606549	0.259496	1.22767	0.211373	0.832596	1
PDCD6IP	10015	Fenpyroximate	0.0606549	0.415523	0.526283	0.789542	0.429795	1
PDE1A	5136	Fenpyroximate	0.0606549	0.366827	0.769288	0.47684	0.633476	1
PDE4C	5143	Fenpyroximate	0.0606549	0.87621	1.35167	0.64824	0.51683	1
PDGFB	5155	Fenpyroximate	0.0606549	-0.502737	0.810145	-0.620552	0.534894	1
PDHA1	5160	Fenpyroximate	0.0606549	-0.0538307	0.314248	-0.1713	0.863988	1
PDHB	5162	Fenpyroximate	0.0606549	-0.0129781	0.156384	-0.0829889	0.93386	1
PDHX	8050	Fenpyroximate	0.0606549	-1.68705	1.08943	-1.54856	0.121488	1
PDIA5	10954	Fenpyroximate	0.0606549	-0.728578	0.822089	-0.886252	0.375482	1
PDIA6	10130	Fenpyroximate	0.0606549	-0.37908	0.292057	-1.29796	0.1943	1
PDK4	5166	Fenpyroximate	0.0606549	0.0146768	0.747098	0.0196451	0.984327	1
PDS5A	23244	Fenpyroximate	0.0606549	0.02907	0.359087	0.0809555	0.935477	1
PEBP1	5037	Fenpyroximate	0.0606549	0.00966783	0.175047	0.0552298	0.955955	1
PECAM1	5175	Fenpyroximate	0.0606549	1.55829	1.33189	1.16998	0.242009	1
PECR	55825	Fenpyroximate	0.0606549	-0.591714	0.712457	-0.830525	0.406242	1
PEG10	23089	Fenpyroximate	0.0606549	-0.132643	0.34347	-0.386184	0.69936	1
PEX3	8504	Fenpyroximate	0.0606549	-0.212327	0.573542	-0.370203	0.711232	1
PFAS	5198	Fenpyroximate	0.0606549	-3.49447	2.24938	-1.55352	0.120298	1
PFKFB4	5210	Fenpyroximate	0.0606549	-0.122653	0.634468	-0.193316	0.846712	1
PFKL	5211	Fenpyroximate	0.0606549	-0.481813	0.759939	-0.634016	0.526071	1
PFKP	5214	Fenpyroximate	0.0606549	0.266258	1.51478	0.175773	0.860472	1
PFN1	5216	Fenpyroximate	0.0606549	0.147414	0.164303	0.89721	0.369607	1
PGA3	643834	Fenpyroximate	0.0606549	-0.230146	1.82527	-0.126089	0.899662	1
PGA5	5222	Fenpyroximate	0.0606549	1.23089	1.05918	1.16211	0.245191	1
PGAM1	5223	Fenpyroximate	0.0606549	-0.0155167	0.290585	-0.0533982	0.957415	1
PGF	5228	Fenpyroximate	0.0606549	-0.427177	0.447427	-0.954742	0.339708	1
PGK1	5230	Fenpyroximate	0.0606549	0.133327	0.210833	0.63238	0.527138	1
PGM1	5236	Fenpyroximate	0.0606549	0.224873	0.611834	0.367539	0.713217	1
PGM3	5238	Fenpyroximate	0.0606549	-1.00939	0.463619	-2.17719	0.0294666	1
PGRMC1	10857	Fenpyroximate	0.0606549	0.0787996	0.956072	0.0824202	0.934313	1
PHF5A	84844	Fenpyroximate	0.0606549	-0.119849	0.407108	-0.294391	0.768459	1
PHGDH	26227	Fenpyroximate	0.0606549	-0.453539	0.625156	-0.725481	0.468157	1
PHKA1	5255	Fenpyroximate	0.0606549	0.10324	0.477512	0.216204	0.828829	1
PHKB	5257	Fenpyroximate	0.0606549	0.114672	0.451626	0.25391	0.799565	1
PHLDA1	22822	Fenpyroximate	0.0606549	-0.541499	0.514135	-1.05322	0.292238	1
PI4KA	5297	Fenpyroximate	0.0606549	-0.130595	0.439553	-0.297109	0.766384	1
PIGB	9488	Fenpyroximate	0.0606549	0.387954	1.96084	0.197851	0.843162	1
PIGF	5228	Fenpyroximate	0.0606549	-0.0073807	0.282735	-0.0261047	0.979174	1
PIGP	51227	Fenpyroximate	0.0606549	-0.173403	0.742648	-0.233493	0.815379	1
PIH1D1	55011	Fenpyroximate	0.0606549	0.742024	0.919627	0.806875	0.419739	1
PIK3C2A	5286	Fenpyroximate	0.0606549	-0.125241	0.280753	-0.446089	0.655533	1
PIK3C2B	5287	Fenpyroximate	0.0606549	-0.472647	0.688043	-0.686944	0.492118	1
PIK3C3	5289	Fenpyroximate	0.0606549	-0.323784	0.502629	-0.64418	0.519459	1
PIK3CA	5290	Fenpyroximate	0.0606549	-0.597488	1.12623	-0.530522	0.59575	1
PIK3R1	5295	Fenpyroximate	0.0606549	-0.285158	0.692069	-0.412037	0.680312	1
PIK3R3	8503	Fenpyroximate	0.0606549	-0.346462	0.570726	-0.607054	0.543815	1
PIK3R4	30849	Fenpyroximate	0.0606549	-0.344634	0.642203	-0.536644	0.591513	1
PIN1	5300	Fenpyroximate	0.0606549	-0.000265662	0.333028	-0.000797717	0.999364	1
PINK1	65018	Fenpyroximate	0.0606549	0.305698	0.550416	0.555394	0.578625	1
PIP4K2B	8396	Fenpyroximate	0.0606549	0.0981754	0.50034	0.196217	0.84444	1
PITPNA	5306	Fenpyroximate	0.0606549	0.351839	0.704076	0.499717	0.617275	1
PKIG	11142	Fenpyroximate	0.0606549	1.75867	1.5679	1.12167	0.262002	1
PLA2G15	23659	Fenpyroximate	0.0606549	-0.373056	1.85179	-0.201457	0.840341	1
PLA2G7	7941	Fenpyroximate	0.0606549	0.781958	1.88773	0.414232	0.678704	1
PLAGL1	5325	Fenpyroximate	0.0606549	0.0415366	2.15377	0.0192855	0.984613	1
PLCB3	5331	Fenpyroximate	0.0606549	0.223084	0.621114	0.359167	0.71947	1
PLEKHA7	144100	Fenpyroximate	0.0606549	1.71102	1.29481	1.32145	0.186352	1
PLEKHJ1	55111	Fenpyroximate	0.0606549	-0.326142	0.400889	-0.813547	0.415904	1
PLEKHM1	9842	Fenpyroximate	0.0606549	1.15543	1.04536	1.10529	0.269033	1
PLGLB2	5342	Fenpyroximate	0.0606549	0.159049	1.11284	0.142921	0.886353	1
PLIN2	123	Fenpyroximate	0.0606549	0.446374	0.639979	0.697481	0.485502	1
PLK1	5347	Fenpyroximate	0.0606549	0.251423	1.03055	0.24397	0.807254	1
PLK3	1263	Fenpyroximate	0.0606549	-0.0720872	1.3107	-0.054999	0.956139	1
PLOD3	8985	Fenpyroximate	0.0606549	0.248726	1.28336	0.193808	0.846326	1
PLP2	5355	Fenpyroximate	0.0606549	0.455949	0.877899	0.519363	0.603507	1
PLRG1	5356	Fenpyroximate	0.0606549	-0.112821	0.810506	-0.139199	0.889293	1
PLS1	5357	Fenpyroximate	0.0606549	0.424708	0.294444	1.44241	0.149188	1
PLSCR1	5359	Fenpyroximate	0.0606549	-0.614136	1.17443	-0.522923	0.601028	1
PLSCR3	57048	Fenpyroximate	0.0606549	-0.308544	0.661197	-0.466645	0.640754	1
PLXDC2	84898	Fenpyroximate	0.0606549	0.0933293	0.856982	0.108905	0.913278	1
PMAIP1	5366	Fenpyroximate	0.0606549	2.90454	2.0036	1.44966	0.147153	1
PMM2	5373	Fenpyroximate	0.0606549	-0.000832996	0.626597	-0.0013294	0.998939	1
PMVK	10654	Fenpyroximate	0.0606549	-1.92069	1.98383	-0.968172	0.332958	1
PNKP	11284	Fenpyroximate	0.0606549	0.282499	0.67243	0.420117	0.6744	1
POC1B-GALNT4	100528030	Fenpyroximate	0.0606549	-0.260891	0.518984	-0.502696	0.615178	1
POLB	5423	Fenpyroximate	0.0606549	-0.190325	0.553425	-0.343903	0.730919	1
POLE2	5427	Fenpyroximate	0.0606549	0.282385	0.691464	0.408387	0.682989	1
POLE3	54107	Fenpyroximate	0.0606549	0.0179122	0.475599	0.0376624	0.969957	1
POLG2	11232	Fenpyroximate	0.0606549	0.420061	0.516798	0.812815	0.416324	1
POLR1C	9533	Fenpyroximate	0.0606549	-0.196288	0.696853	-0.281678	0.778191	1
POLR2E	5434	Fenpyroximate	0.0606549	-0.0135795	0.568347	-0.023893	0.980938	1
POLR2H	5437	Fenpyroximate	0.0606549	0.111379	0.300507	0.370635	0.71091	1
POLR2I	5438	Fenpyroximate	0.0606549	0.410976	0.673456	0.61025	0.541696	1
POLR2K	5440	Fenpyroximate	0.0606549	0.238293	0.230677	1.03301	0.301598	1
POMZP3	22932	Fenpyroximate	0.0606549	1.34655	1.12935	1.19233	0.233133	1
POP4	10775	Fenpyroximate	0.0606549	0.359569	0.95039	0.378338	0.705179	1
POP5	51367	Fenpyroximate	0.0606549	-0.145951	0.609581	-0.239428	0.810774	1
POPDC3	64208	Fenpyroximate	0.0606549	-0.481523	2.31415	-0.208077	0.835169	1
POR	5447	Fenpyroximate	0.0606549	-0.178185	0.463923	-0.384083	0.700917	1
POU4F1	5457	Fenpyroximate	0.0606549	0.029481	0.769258	0.038324	0.969429	1
POU4F2	5458	Fenpyroximate	0.0606549	-1.01211	0.668351	-1.51433	0.129941	1
PP7080	25845	Fenpyroximate	0.0606549	-0.037678	0.779776	-0.048319	0.961462	1
PPA1	5464	Fenpyroximate	0.0606549	0.583661	0.751798	0.776353	0.43754	1
PPARA	5465	Fenpyroximate	0.0606549	0.32023	0.981202	0.326365	0.744148	1
PPARD	5467	Fenpyroximate	0.0606549	0.0118086	0.529616	0.0222966	0.982211	1
PPARGC1A	10891	Fenpyroximate	0.0606549	-0.258754	1.08869	-0.237676	0.812133	1
PPCS	79717	Fenpyroximate	0.0606549	0.644773	0.729608	0.883725	0.376844	1
PPIA	5478	Fenpyroximate	0.0606549	-0.176012	0.553459	-0.318022	0.750468	1
PPIE	10450	Fenpyroximate	0.0606549	-0.103415	0.368203	-0.280863	0.778815	1
PPIL1	51645	Fenpyroximate	0.0606549	0.44541	0.41077	1.08433	0.278219	1
PPM1B	5495	Fenpyroximate	0.0606549	-0.325069	0.320415	-1.01452	0.310333	1
PPM1D	8493	Fenpyroximate	0.0606549	-0.228007	0.552507	-0.412677	0.679843	1
PPM1E	22843	Fenpyroximate	0.0606549	0.214946	0.731295	0.293925	0.768815	1
PPM1L	151742	Fenpyroximate	0.0606549	0.260165	1.18146	0.220206	0.825711	1
PPOX	3060	Fenpyroximate	0.0606549	-0.234	1.00781	-0.232187	0.816393	1
PPP1CB	5500	Fenpyroximate	0.0606549	0.0543303	0.283096	0.191915	0.847809	1
PPP1CC	5501	Fenpyroximate	0.0606549	-0.0561787	0.265631	-0.211492	0.832504	1
PPP1R15A	23645	Fenpyroximate	0.0606549	0.159671	0.768517	0.207765	0.835413	1
PPP1R17	10842	Fenpyroximate	0.0606549	-0.392995	0.512396	-0.766975	0.443096	1
PPP2CA	5515	Fenpyroximate	0.0606549	-0.139578	0.299829	-0.465524	0.641556	1
PPP2R1A	5518	Fenpyroximate	0.0606549	0.230322	0.330692	0.696484	0.486126	1
PPP2R3C	55012	Fenpyroximate	0.0606549	-0.757765	0.629973	-1.20285	0.229033	1
PPP2R5A	5525	Fenpyroximate	0.0606549	0.519408	0.527703	0.98428	0.324978	1
PPP2R5E	5529	Fenpyroximate	0.0606549	-0.494482	0.472513	-1.04649	0.295333	1
PRAF2	11230	Fenpyroximate	0.0606549	-0.162883	0.300207	-0.542567	0.587428	1
PRC1	9055	Fenpyroximate	0.0606549	0.616658	0.647695	0.95208	0.341056	1
PRDM10	56980	Fenpyroximate	0.0606549	0.799406	1.35188	0.591331	0.554299	1
PRDX1	5052	Fenpyroximate	0.0606549	-0.122282	0.798866	-0.153069	0.878344	1
PRDX2	7001	Fenpyroximate	0.0606549	0.244538	0.689439	0.354692	0.722821	1
PRDX3	10935	Fenpyroximate	0.0606549	0.0317964	0.251107	0.126625	0.899237	1
PRELID3B	51012	Fenpyroximate	0.0606549	0.315312	0.580075	0.543571	0.586736	1
PRKAA1	5562	Fenpyroximate	0.0606549	-0.773956	0.83606	-0.925718	0.354593	1
PRKAB1	5564	Fenpyroximate	0.0606549	-0.100892	0.525546	-0.191975	0.847762	1
PRKAB2	5565	Fenpyroximate	0.0606549	0.715915	1.31217	0.545595	0.585344	1
PRKACA	5566	Fenpyroximate	0.0606549	-0.19733	0.563447	-0.35022	0.726174	1
PRKACB	5567	Fenpyroximate	0.0606549	0.206275	0.425789	0.484452	0.628065	1
PRKAG1	5571	Fenpyroximate	0.0606549	0.386684	0.389528	0.9927	0.320856	1
PRKAR1A	5573	Fenpyroximate	0.0606549	0.170714	0.422541	0.404018	0.6862	1
PRKCB	5579	Fenpyroximate	0.0606549	-2.10775	1.95336	-1.07904	0.280572	1
PRKCD	5580	Fenpyroximate	0.0606549	1.13345	1.16536	0.972618	0.330743	1
PRKDC	5591	Fenpyroximate	0.0606549	0.764275	0.496175	1.54033	0.123479	1
PRKG1	5592	Fenpyroximate	0.0606549	-1.00456	1.40701	-0.713965	0.475249	1
PRKN	5071	Fenpyroximate	0.0606549	0.650057	0.993973	0.653999	0.513113	1
PRKX	5613	Fenpyroximate	0.0606549	0.282345	0.972695	0.290271	0.771609	1
PRL	5617	Fenpyroximate	0.0606549	1.25951	0.978565	1.2871	0.198058	1
PRMT5	10419	Fenpyroximate	0.0606549	-0.113358	0.245838	-0.461109	0.644721	1
PROS1	5627	Fenpyroximate	0.0606549	-2.65692	1.58663	-1.67457	0.0940188	1
PRPF4	9128	Fenpyroximate	0.0606549	-0.529312	0.755159	-0.700928	0.483348	1
PRR11	55771	Fenpyroximate	0.0606549	0.357882	0.744695	0.480576	0.630818	1
PRR7	80758	Fenpyroximate	0.0606549	0.376481	0.778916	0.48334	0.628854	1
PRUNE1	58497	Fenpyroximate	0.0606549	0.322805	0.832464	0.387771	0.698186	1
PSAP	5660	Fenpyroximate	0.0606549	-0.0764197	0.543737	-0.140545	0.888229	1
PSAT1	29968	Fenpyroximate	0.0606549	-0.0211221	0.68195	-0.0309732	0.975291	1
PSEN1	5663	Fenpyroximate	0.0606549	-0.507746	0.394028	-1.2886	0.197535	1
PSEN2	5664	Fenpyroximate	0.0606549	-0.599423	0.38224	-1.56818	0.116838	1
PSENEN	55851	Fenpyroximate	0.0606549	0.16962	0.583775	0.290557	0.77139	1
PSIP1	11168	Fenpyroximate	0.0606549	0.211206	0.43208	0.488811	0.624975	1
PSMA1	5682	Fenpyroximate	0.0606549	0.654846	0.495423	1.32179	0.186237	1
PSMA4	5685	Fenpyroximate	0.0606549	-0.323507	0.684665	-0.472504	0.636567	1
PSMA7	5688	Fenpyroximate	0.0606549	-0.0537986	0.284514	-0.18909	0.850022	1
PSMB3	5691	Fenpyroximate	0.0606549	-0.401493	0.37548	-1.06928	0.284944	1
PSMB6	5694	Fenpyroximate	0.0606549	-0.280186	0.591891	-0.473374	0.635946	1
PSMC1	5700	Fenpyroximate	0.0606549	0.513324	0.756593	0.678467	0.497475	1
PSMC3	5702	Fenpyroximate	0.0606549	-0.629188	0.629991	-0.998724	0.317928	1
PSMC6	5706	Fenpyroximate	0.0606549	-0.196871	0.652935	-0.301517	0.76302	1
PSMD10	5716	Fenpyroximate	0.0606549	-0.109931	0.638057	-0.17229	0.863209	1
PSMD12	5718	Fenpyroximate	0.0606549	-0.371734	0.448149	-0.829486	0.406829	1
PSMD14	10213	Fenpyroximate	0.0606549	-0.392968	0.493896	-0.79565	0.426235	1
PSMD2	5708	Fenpyroximate	0.0606549	0.171772	1.0048	0.170951	0.864262	1
PSMD3	5709	Fenpyroximate	0.0606549	0.0715052	0.571856	0.125041	0.900491	1
PSMD4	5710	Fenpyroximate	0.0606549	0.000590775	0.598463	0.000987154	0.999212	1
PSMD8	5714	Fenpyroximate	0.0606549	0.267033	0.473778	0.563625	0.573009	1
PSMD9	5715	Fenpyroximate	0.0606549	0.151731	0.905673	0.167534	0.86695	1
PSME1	5720	Fenpyroximate	0.0606549	0.22303	0.866046	0.257527	0.796772	1
PSME2	5721	Fenpyroximate	0.0606549	0.395196	0.584896	0.675669	0.499251	1
PSME3	10197	Fenpyroximate	0.0606549	0.1478	0.68723	0.215066	0.829716	1
PSMF1	9491	Fenpyroximate	0.0606549	0.175384	0.657594	0.266706	0.789695	1
PSMG1	8624	Fenpyroximate	0.0606549	0.223958	0.201624	1.11077	0.266667	1
PSRC1	84722	Fenpyroximate	0.0606549	0.549163	0.724807	0.757668	0.44865	1
PTEN	5728	Fenpyroximate	0.0606549	-1.13726	1.39448	-0.815548	0.414758	1
PTK2	5747	Fenpyroximate	0.0606549	0.279197	0.699247	0.399282	0.689685	1
PTK2B	2185	Fenpyroximate	0.0606549	0.267791	0.977466	0.273965	0.784111	1
PTPN1	5770	Fenpyroximate	0.0606549	-0.0370125	0.75912	-0.0487571	0.961113	1
PTPN12	5782	Fenpyroximate	0.0606549	-0.219026	0.370967	-0.590418	0.554911	1
PTPN6	5777	Fenpyroximate	0.0606549	0.804113	0.795613	1.01068	0.312168	1
PTPRF	5792	Fenpyroximate	0.0606549	0.594881	1.34679	0.441705	0.658703	1
PTPRK	5796	Fenpyroximate	0.0606549	-0.640959	0.899993	-0.712182	0.476352	1
PTTG1	9232	Fenpyroximate	0.0606549	0.163919	1.37716	0.119026	0.905254	1
PTX3	5309	Fenpyroximate	0.0606549	-0.318323	1.26489	-0.25166	0.801304	1
PUF60	22827	Fenpyroximate	0.0606549	0.124926	0.502637	0.248541	0.803716	1
PUS1	80324	Fenpyroximate	0.0606549	0.18631	0.620456	0.30028	0.763964	1
PUS7	54517	Fenpyroximate	0.0606549	0.355948	0.684405	0.520084	0.603005	1
PVR	5817	Fenpyroximate	0.0606549	0.0881572	0.666554	0.132258	0.89478	1
PWP1	11137	Fenpyroximate	0.0606549	-0.603559	0.605849	-0.99622	0.319143	1
PXMP2	5827	Fenpyroximate	0.0606549	-0.31932	0.878096	-0.363651	0.716119	1
PYCR1	5831	Fenpyroximate	0.0606549	2.30534	1.57453	1.46414	0.143155	1
PYGL	5836	Fenpyroximate	0.0606549	0.400111	1.25025	0.320024	0.74895	1
QARS	2058	Fenpyroximate	0.0606549	0.0973534	0.23143	0.42066	0.674003	1
RAB11FIP2	22841	Fenpyroximate	0.0606549	-0.0641867	0.601352	-0.106737	0.914997	1
RAB1A	5861	Fenpyroximate	0.0606549	-0.539056	0.543427	-0.991957	0.321218	1
RAB21	23011	Fenpyroximate	0.0606549	0.14272	0.454745	0.313847	0.753637	1
RAB27A	5873	Fenpyroximate	0.0606549	1.29911	0.670777	1.93673	0.0527787	1
RAB31	11031	Fenpyroximate	0.0606549	-0.189279	0.380987	-0.496811	0.619322	1
RAB4A	5867	Fenpyroximate	0.0606549	0.502871	0.588556	0.854414	0.392876	1
RAB6C	84084	Fenpyroximate	0.0606549	-0.129252	0.687988	-0.187869	0.850979	1
RABGGTB	5876	Fenpyroximate	0.0606549	0.0168728	0.390961	0.0431572	0.965576	1
RAC1	5879	Fenpyroximate	0.0606549	-0.0646197	0.196293	-0.3292	0.742005	1
RAC2	5880	Fenpyroximate	0.0606549	0.296518	1.33677	0.221816	0.824457	1
RACGAP1	29127	Fenpyroximate	0.0606549	-0.0660328	0.592056	-0.111531	0.911195	1
RAD21	5885	Fenpyroximate	0.0606549	-0.0726261	0.295276	-0.24596	0.805713	1
RAD50	10111	Fenpyroximate	0.0606549	0.133816	0.294995	0.453623	0.6501	1
RAD51AP1	10635	Fenpyroximate	0.0606549	-0.413076	0.969869	-0.42591	0.670174	1
RAD51C	5889	Fenpyroximate	0.0606549	0.133603	0.539372	0.247702	0.804365	1
RAD54L	546	Fenpyroximate	0.0606549	-0.0926468	0.721378	-0.12843	0.897808	1
RAD9A	5883	Fenpyroximate	0.0606549	-1.03474	0.77413	-1.33665	0.181337	1
RAE1	8480	Fenpyroximate	0.0606549	-0.181519	0.485004	-0.374262	0.708209	1
RAI14	26064	Fenpyroximate	0.0606549	0.906579	1.16204	0.780165	0.435294	1
RALA	5898	Fenpyroximate	0.0606549	0.071872	0.801048	0.0897225	0.928508	1
RALGDS	5900	Fenpyroximate	0.0606549	-0.0621665	0.378638	-0.164184	0.869586	1
RAN	5901	Fenpyroximate	0.0606549	0.0162463	0.24807	0.0654906	0.947783	1
RANBP2	5903	Fenpyroximate	0.0606549	-1.46273	1.74908	-0.836285	0.402994	1
RAPGEF2	9693	Fenpyroximate	0.0606549	0.47876	1.51454	0.31611	0.751919	1
RARA	5914	Fenpyroximate	0.0606549	1.01749	1.21439	0.837858	0.402111	1
RASA1	5921	Fenpyroximate	0.0606549	0.639232	0.832475	0.767869	0.442565	1
RASSF1	11186	Fenpyroximate	0.0606549	0.0339508	0.225872	0.15031	0.88052	1
RB1	5925	Fenpyroximate	0.0606549	0.655926	0.754134	0.869774	0.384424	1
RBFOX3	146713	Fenpyroximate	0.0606549	1.22386	1.35206	0.905178	0.365371	1
RBKS	64080	Fenpyroximate	0.0606549	-0.696736	1.32059	-0.527595	0.59778	1
RBM12B	389677	Fenpyroximate	0.0606549	-0.606275	1.328	-0.456533	0.648007	1
RBM15B	29890	Fenpyroximate	0.0606549	-0.520844	1.06942	-0.487036	0.626233	1
RBM20	282996	Fenpyroximate	0.0606549	0.397871	1.87137	0.212609	0.831632	1
RBM34	23029	Fenpyroximate	0.0606549	-0.487213	0.408185	-1.19361	0.232631	1
RBM6	10180	Fenpyroximate	0.0606549	0.0742236	0.391529	0.189574	0.849643	1
RBP1	5926	Fenpyroximate	0.0606549	0.270542	0.639808	0.422848	0.672406	1
RBX1	9978	Fenpyroximate	0.0606549	0.0569437	0.720789	0.0790019	0.937031	1
RECQL	5965	Fenpyroximate	0.0606549	-0.128581	0.432532	-0.297274	0.766257	1
REEP5	7905	Fenpyroximate	0.0606549	-0.194383	0.423583	-0.458902	0.646304	1
REL	5966	Fenpyroximate	0.0606549	0.560919	1.01528	0.552478	0.580621	1
RELA	5970	Fenpyroximate	0.0606549	1.03433	1.78812	0.578446	0.562963	1
RELN	5649	Fenpyroximate	0.0606549	0.176434	1.09185	0.161593	0.871626	1
RFC2	5982	Fenpyroximate	0.0606549	0.071628	0.674244	0.106235	0.915396	1
RFC3	5983	Fenpyroximate	0.0606549	-0.279549	0.43936	-0.636263	0.524605	1
RFC4	5984	Fenpyroximate	0.0606549	-1.17695	0.92963	-1.26604	0.2055	1
RFC5	5985	Fenpyroximate	0.0606549	-0.624973	0.94933	-0.658331	0.510326	1
RFNG	5986	Fenpyroximate	0.0606549	0.109662	0.401885	0.27287	0.784953	1
RFX5	5993	Fenpyroximate	0.0606549	0.18412	0.440366	0.418107	0.675869	1
RGPD1	400966	Fenpyroximate	0.0606549	-0.292184	1.84404	-0.158448	0.874104	1
RGPD2	400966	Fenpyroximate	0.0606549	-8.30297e-05	1.15483	-7.18978e-05	0.999943	1
RGS2	5997	Fenpyroximate	0.0606549	0.562454	0.44736	1.25727	0.208655	1
RHEB	6008	Fenpyroximate	0.0606549	-0.0848185	0.377798	-0.224507	0.822363	1
RHOA	387	Fenpyroximate	0.0606549	0.00869372	0.219045	0.0396892	0.968341	1
RHOB	388	Fenpyroximate	0.0606549	1.33143	1.33439	0.997785	0.318383	1
RHOV	171177	Fenpyroximate	0.0606549	-0.577923	2.03673	-0.283751	0.776602	1
RIPK1	8737	Fenpyroximate	0.0606549	-0.645949	0.538291	-1.2	0.23014	1
RMI1	80010	Fenpyroximate	0.0606549	-0.655386	0.557095	-1.17643	0.239422	1
RNASE4	283	Fenpyroximate	0.0606549	-0.841141	1.24992	-0.672956	0.500975	1
RNASEH2A	10535	Fenpyroximate	0.0606549	0.353066	0.513606	0.687426	0.491814	1
RNF121	55298	Fenpyroximate	0.0606549	-0.230621	0.366516	-0.629224	0.529202	1
RNF145	153830	Fenpyroximate	0.0606549	0.395792	0.734825	0.538621	0.590148	1
RNF167	26001	Fenpyroximate	0.0606549	0.0374953	0.22827	0.164258	0.869528	1
RNF19B	127544	Fenpyroximate	0.0606549	0.303944	0.584999	0.519563	0.603368	1
RNH1	6050	Fenpyroximate	0.0606549	0.193679	0.437299	0.442898	0.65784	1
RNMT	8731	Fenpyroximate	0.0606549	0.22287	0.607511	0.366857	0.713725	1
RNPC3	55599	Fenpyroximate	0.0606549	-0.669579	0.490484	-1.36514	0.172209	1
RNPS1	10921	Fenpyroximate	0.0606549	-0.0541359	0.245923	-0.220133	0.825767	1
ROBO1	6091	Fenpyroximate	0.0606549	-0.473576	0.492638	-0.961306	0.336398	1
ROCK1	6093	Fenpyroximate	0.0606549	0.137625	0.497799	0.276467	0.782189	1
RPA2	6118	Fenpyroximate	0.0606549	1.26197	0.83548	1.51047	0.130924	1
RPA3	6119	Fenpyroximate	0.0606549	-0.0956056	0.856962	-0.111563	0.91117	1
RPAP3	79657	Fenpyroximate	0.0606549	0.461058	0.543524	0.848275	0.396285	1
RPIA	22934	Fenpyroximate	0.0606549	2.11422	1.48569	1.42306	0.15472	1
RPL11	6135	Fenpyroximate	0.0606549	0.242751	0.424719	0.571556	0.567623	1
RPL13A	23521	Fenpyroximate	0.0606549	0.0672923	0.587322	0.114575	0.908782	1
RPL13AP5	728658	Fenpyroximate	0.0606549	0.294415	0.931863	0.315943	0.752046	1
RPL15	6138	Fenpyroximate	0.0606549	0.559187	0.402333	1.38986	0.16457	1
RPL17	6139	Fenpyroximate	0.0606549	0.725347	0.74837	0.969236	0.332428	1
RPL19	6143	Fenpyroximate	0.0606549	-0.104145	0.530684	-0.196246	0.844417	1
RPL22	6146	Fenpyroximate	0.0606549	-0.0795602	0.714625	-0.111331	0.911354	1
RPL24	6152	Fenpyroximate	0.0606549	0.403744	0.230815	1.74921	0.0802548	1
RPL26	6154	Fenpyroximate	0.0606549	0.471749	0.91796	0.51391	0.607315	1
RPL27	6155	Fenpyroximate	0.0606549	0.7181	0.567544	1.26528	0.205773	1
RPL28	6158	Fenpyroximate	0.0606549	0.106487	0.258344	0.412189	0.680201	1
RPL29	6159	Fenpyroximate	0.0606549	0.386597	0.245812	1.57273	0.115781	1
RPL3	6122	Fenpyroximate	0.0606549	0.0446916	0.473914	0.0943033	0.924868	1
RPL32	6161	Fenpyroximate	0.0606549	0.51617	0.294581	1.75222	0.0797365	1
RPL35	11224	Fenpyroximate	0.0606549	0.174293	0.503214	0.34636	0.729072	1
RPL36	25873	Fenpyroximate	0.0606549	0.268471	0.570607	0.470501	0.637997	1
RPL36A	6166	Fenpyroximate	0.0606549	0.620185	0.483201	1.28349	0.199319	1
RPL39L	116832	Fenpyroximate	0.0606549	-1.39224	2.18572	-0.636971	0.524144	1
RPL4	6124	Fenpyroximate	0.0606549	0.324374	0.555208	0.584238	0.55906	1
RPL6	6128	Fenpyroximate	0.0606549	-0.464855	0.770942	-0.60297	0.546528	1
RPL7A	6130	Fenpyroximate	0.0606549	0.117032	0.423697	0.276216	0.782382	1
RPL7L1	285855	Fenpyroximate	0.0606549	-0.253468	0.488187	-0.519204	0.603619	1
RPL8	6132	Fenpyroximate	0.0606549	0.0934811	0.24331	0.384205	0.700826	1
RPL9	6133	Fenpyroximate	0.0606549	-0.0414828	0.584302	-0.0709954	0.943401	1
RPLP0	6175	Fenpyroximate	0.0606549	0.374412	0.277096	1.3512	0.176632	1
RPN1	5708	Fenpyroximate	0.0606549	0.24368	0.636263	0.382986	0.70173	1
RPP38	10557	Fenpyroximate	0.0606549	-0.092644	0.231089	-0.400903	0.688492	1
RPP40	10799	Fenpyroximate	0.0606549	-0.674157	1.20023	-0.561692	0.574326	1
RPS10	6204	Fenpyroximate	0.0606549	0.146397	1.12939	0.129625	0.896863	1
RPS13	6207	Fenpyroximate	0.0606549	-0.0859736	0.683294	-0.125822	0.899873	1
RPS18	6222	Fenpyroximate	0.0606549	0.403653	0.468778	0.861077	0.389196	1
RPS2	6187	Fenpyroximate	0.0606549	0.0701505	0.265317	0.264403	0.791469	1
RPS20	6224	Fenpyroximate	0.0606549	0.288142	0.535451	0.53813	0.590487	1
RPS25	6230	Fenpyroximate	0.0606549	0.164942	0.724163	0.227769	0.819826	1
RPS27A	6233	Fenpyroximate	0.0606549	1.2152	0.966935	1.25675	0.208843	1
RPS27L	51065	Fenpyroximate	0.0606549	0.638045	0.694181	0.919133	0.358026	1
RPS3	6188	Fenpyroximate	0.0606549	0.253182	0.268174	0.944098	0.34512	1
RPS5	6193	Fenpyroximate	0.0606549	-0.0169825	0.481925	-0.0352389	0.971889	1
RPS6	6194	Fenpyroximate	0.0606549	0.494695	0.617235	0.801469	0.42286	1
RPS7	6201	Fenpyroximate	0.0606549	0.400522	0.353514	1.13297	0.257226	1
RPSA	3921	Fenpyroximate	0.0606549	-0.418343	0.712449	-0.58719	0.557076	1
RRAGA	10670	Fenpyroximate	0.0606549	-0.432147	0.595158	-0.726104	0.467775	1
RRM1	6240	Fenpyroximate	0.0606549	-0.970958	0.665974	-1.45795	0.144854	1
RRM2	6241	Fenpyroximate	0.0606549	0.879234	0.607384	1.44757	0.147736	1
RRM2B	50484	Fenpyroximate	0.0606549	-0.969174	0.497973	-1.94624	0.0516264	1
RRP12	23223	Fenpyroximate	0.0606549	0.0308576	0.841105	0.036687	0.970735	1
RRP1B	23076	Fenpyroximate	0.0606549	-0.322555	0.456129	-0.707157	0.479469	1
RRP8	23378	Fenpyroximate	0.0606549	-0.865161	0.979318	-0.883432	0.377003	1
RRS1	23212	Fenpyroximate	0.0606549	1.12074	0.615325	1.82137	0.0685505	1
RSL24D1	51187	Fenpyroximate	0.0606549	0.144618	0.303575	0.476381	0.633803	1
RSU1	6251	Fenpyroximate	0.0606549	0.103542	0.371112	0.279004	0.780242	1
RTKN	6242	Fenpyroximate	0.0606549	-1.00161	1.07601	-0.930858	0.351927	1
RTN2	6253	Fenpyroximate	0.0606549	-0.295003	0.436204	-0.676295	0.498853	1
RTN4IP1	84816	Fenpyroximate	0.0606549	0.0396257	0.27366	0.144799	0.88487	1
RUFY3	22902	Fenpyroximate	0.0606549	-0.398167	0.482835	-0.824643	0.409575	1
RUVBL1	8607	Fenpyroximate	0.0606549	0.0397539	0.421807	0.0942466	0.924913	1
RWDD4	201965	Fenpyroximate	0.0606549	0.344018	0.489704	0.702502	0.482366	1
S100A13	6284	Fenpyroximate	0.0606549	0.372571	0.49663	0.750198	0.453136	1
S100A14	57402	Fenpyroximate	0.0606549	-0.148707	1.79534	-0.0828291	0.933987	1
S100A4	6275	Fenpyroximate	0.0606549	1.74289	0.65555	2.65867	0.00784505	1
SACM1L	22908	Fenpyroximate	0.0606549	-0.285295	0.484707	-0.588593	0.556135	1
SAMHD1	25939	Fenpyroximate	0.0606549	-1.31475	1.54511	-0.850911	0.394819	1
SAT1	6303	Fenpyroximate	0.0606549	-0.118285	0.196506	-0.601943	0.547212	1
SATB1	6304	Fenpyroximate	0.0606549	0.0497215	0.571681	0.0869742	0.930692	1
SCAND1	51282	Fenpyroximate	0.0606549	0.482277	0.398091	1.21147	0.225714	1
SCARA3	51435	Fenpyroximate	0.0606549	0.636637	0.557676	1.14159	0.253624	1
SCARB1	949	Fenpyroximate	0.0606549	0.450034	1.18887	0.378539	0.70503	1
SCCPDH	51097	Fenpyroximate	0.0606549	0.0170881	0.228367	0.0748275	0.940352	1
SCN3A	6328	Fenpyroximate	0.0606549	-1.25882	2.22754	-0.565119	0.571993	1
SCOC	60592	Fenpyroximate	0.0606549	0.327699	0.441898	0.741572	0.458347	1
SCP2	6342	Fenpyroximate	0.0606549	-0.037168	0.608474	-0.061084	0.951292	1
SCRN1	9805	Fenpyroximate	0.0606549	0.240375	0.499106	0.481612	0.630082	1
SCYL3	6359	Fenpyroximate	0.0606549	0.0675633	0.410035	0.164775	0.869121	1
SDHAP2	727956	Fenpyroximate	0.0606549	0.153874	0.958994	0.160454	0.872523	1
SDHB	6390	Fenpyroximate	0.0606549	0.234161	0.700542	0.334257	0.738186	1
SDK2	54549	Fenpyroximate	0.0606549	0.337343	0.741767	0.454783	0.649265	1
SEC11A	23478	Fenpyroximate	0.0606549	0.273978	0.534248	0.51283	0.60807	1
SEC23A	10484	Fenpyroximate	0.0606549	0.516469	0.627176	0.823484	0.410233	1
SEC62	7095	Fenpyroximate	0.0606549	0.10784	0.579736	0.186015	0.852433	1
SEL1L	6400	Fenpyroximate	0.0606549	-0.390425	0.444824	-0.877707	0.380103	1
SEMA3A	10371	Fenpyroximate	0.0606549	1.02241	0.931755	1.0973	0.272512	1
SEMA4B	10509	Fenpyroximate	0.0606549	0.342217	0.690186	0.495833	0.620012	1
SEMA6A	57556	Fenpyroximate	0.0606549	-0.150368	0.576106	-0.261007	0.794087	1
SEMA6D	80031	Fenpyroximate	0.0606549	0.373089	0.813268	0.458753	0.646412	1
SENP6	26054	Fenpyroximate	0.0606549	-0.323565	0.640671	-0.50504	0.613531	1
SEPHS2	22928	Fenpyroximate	0.0606549	-0.838963	1.00862	-0.831796	0.405524	1
SEPT10	151011	Fenpyroximate	0.0606549	0.230022	0.287202	0.800909	0.423184	1
SEPT5	5413	Fenpyroximate	0.0606549	0.305243	1.10154	0.277106	0.781699	1
SEPW1	6415	Fenpyroximate	0.0606549	0.393601	0.418634	0.940203	0.347113	1
SERPINE2	5270	Fenpyroximate	0.0606549	0.216694	0.359641	0.602529	0.546822	1
SERTAD1	29950	Fenpyroximate	0.0606549	0.0679126	0.622521	0.109093	0.913129	1
SESN1	27244	Fenpyroximate	0.0606549	-0.677042	0.803454	-0.842665	0.399416	1
SESN2	83667	Fenpyroximate	0.0606549	-1.70266	1.0134	-1.68015	0.0929283	1
SFTPA1	653509	Fenpyroximate	0.0606549	0.382841	2.02496	0.189061	0.850045	1
SGCB	6443	Fenpyroximate	0.0606549	0.157299	0.273641	0.574836	0.565402	1
SGCE	8910	Fenpyroximate	0.0606549	-0.350424	0.837039	-0.418647	0.675474	1
SGK2	10110	Fenpyroximate	0.0606549	0.081886	1.046	0.0782846	0.937602	1
SGO2	151246	Fenpyroximate	0.0606549	0.577734	0.673608	0.857671	0.391074	1
SGPP1	81537	Fenpyroximate	0.0606549	0.602847	0.680784	0.885518	0.375877	1
SH3BGRL3	83442	Fenpyroximate	0.0606549	-0.0756335	0.297067	-0.254601	0.799032	1
SH3GLB1	51100	Fenpyroximate	0.0606549	-1.07623	0.731802	-1.47065	0.141385	1
SHB	6461	Fenpyroximate	0.0606549	0.457328	0.851238	0.537251	0.591094	1
SHC1	6464	Fenpyroximate	0.0606549	-0.113597	0.531629	-0.213678	0.830798	1
SHCBP1	79801	Fenpyroximate	0.0606549	1.04379	0.626082	1.66718	0.0954778	1
SIRT3	23410	Fenpyroximate	0.0606549	-0.294977	0.904579	-0.326093	0.744354	1
SIX1	6495	Fenpyroximate	0.0606549	0.2621	0.576475	0.454659	0.649354	1
SIX3	6496	Fenpyroximate	0.0606549	0.400274	1.20589	0.331932	0.739941	1
SKA1	220134	Fenpyroximate	0.0606549	0.34191	1.47176	0.232314	0.816294	1
SKIV2L	6499	Fenpyroximate	0.0606549	-0.0908872	0.996729	-0.0911854	0.927345	1
SKP1	6500	Fenpyroximate	0.0606549	0.247356	0.199039	1.24275	0.213959	1
SLBP	7884	Fenpyroximate	0.0606549	-0.237922	1.42304	-0.167192	0.867219	1
SLC11A2	4891	Fenpyroximate	0.0606549	0.339845	0.624758	0.543962	0.586467	1
SLC17A6	57084	Fenpyroximate	0.0606549	-0.0747569	0.545753	-0.136979	0.891047	1
SLC18A2	6571	Fenpyroximate	0.0606549	-0.0897528	1.42742	-0.0628777	0.949864	1
SLC1A2	6506	Fenpyroximate	0.0606549	-0.521542	0.870612	-0.599052	0.549138	1
SLC1A3	6507	Fenpyroximate	0.0606549	2.26602	1.03523	2.18891	0.0286033	1
SLC1A4	6509	Fenpyroximate	0.0606549	0.480977	1.64607	0.292198	0.770136	1
SLC25A13	10165	Fenpyroximate	0.0606549	-0.286707	0.427306	-0.670964	0.502243	1
SLC25A14	9016	Fenpyroximate	0.0606549	0.00660854	0.537524	0.0122944	0.990191	1
SLC25A27	9481	Fenpyroximate	0.0606549	0.327291	1.63322	0.200397	0.84117	1
SLC25A4	291	Fenpyroximate	0.0606549	0.20686	0.245862	0.841365	0.400144	1
SLC25A46	91137	Fenpyroximate	0.0606549	0.594165	1.16317	0.510817	0.609479	1
SLC25A5	292	Fenpyroximate	0.0606549	0.164953	0.561625	0.293707	0.768982	1
SLC25A6	293	Fenpyroximate	0.0606549	0.450396	0.195672	2.30179	0.0213472	1
SLC27A1	376497	Fenpyroximate	0.0606549	-0.0435383	0.873615	-0.0498369	0.960252	1
SLC27A3	11000	Fenpyroximate	0.0606549	0.0847344	0.95555	0.0886761	0.929339	1
SLC2A1	6513	Fenpyroximate	0.0606549	-1.95477	2.13225	-0.916765	0.359266	1
SLC2A14	144195	Fenpyroximate	0.0606549	-0.11654	0.789896	-0.147538	0.882707	1
SLC2A3	6515	Fenpyroximate	0.0606549	0.447423	0.664567	0.673254	0.500786	1
SLC2A6	11182	Fenpyroximate	0.0606549	0.106789	0.781419	0.13666	0.891299	1
SLC30A1	7779	Fenpyroximate	0.0606549	0.0358218	0.611337	0.0585959	0.953274	1
SLC35A1	10559	Fenpyroximate	0.0606549	-0.205011	1.00399	-0.204197	0.838199	1
SLC35A3	23443	Fenpyroximate	0.0606549	-0.382605	0.351382	-1.08886	0.276217	1
SLC35A5	55032	Fenpyroximate	0.0606549	-0.0204223	0.186061	-0.109761	0.912599	1
SLC35B1	10237	Fenpyroximate	0.0606549	-0.427648	0.778611	-0.549245	0.582837	1
SLC35F2	54733	Fenpyroximate	0.0606549	-0.0697799	0.476959	-0.146302	0.883683	1
SLC37A4	2542	Fenpyroximate	0.0606549	-0.571096	0.949231	-0.601641	0.547413	1
SLC38A1	81539	Fenpyroximate	0.0606549	-0.243797	0.234863	-1.03804	0.299252	1
SLC39A10	57181	Fenpyroximate	0.0606549	0.0452893	0.661371	0.0684779	0.945405	1
SLC3A2	6520	Fenpyroximate	0.0606549	0.401812	0.864252	0.464925	0.641985	1
SLC47A1	55244	Fenpyroximate	0.0606549	0.0821855	1.25349	0.0655651	0.947724	1
SLC5A5	6528	Fenpyroximate	0.0606549	-0.629373	1.26482	-0.497597	0.618768	1
SLC5A6	8884	Fenpyroximate	0.0606549	1.12364	1.74469	0.644033	0.519554	1
SLC6A3	6531	Fenpyroximate	0.0606549	-0.122432	0.640952	-0.191016	0.848513	1
SLC6A8	6535	Fenpyroximate	0.0606549	-0.36628	0.700498	-0.522886	0.601054	1
SLC7A11	682	Fenpyroximate	0.0606549	0	2.35934	0	1	1
SLC7A5	8140	Fenpyroximate	0.0606549	-0.138488	0.708215	-0.195545	0.844966	1
SLIT2	9353	Fenpyroximate	0.0606549	0.213101	1.36563	0.156046	0.875997	1
SLITRK1	114798	Fenpyroximate	0.0606549	-0.261016	0.738214	-0.353578	0.723655	1
SLK	2534	Fenpyroximate	0.0606549	0.147851	0.462683	0.319553	0.749308	1
SMA5	11042	Fenpyroximate	0.0606549	-0.209164	0.586097	-0.356877	0.721184	1
SMAD1	2617	Fenpyroximate	0.0606549	1.21713	0.943778	1.28963	0.197178	1
SMAD3	4088	Fenpyroximate	0.0606549	0.543174	0.760052	0.714654	0.474823	1
SMAD4	4089	Fenpyroximate	0.0606549	-0.0621111	0.693999	-0.0894974	0.928687	1
SMAD5	4090	Fenpyroximate	0.0606549	-0.126618	0.478646	-0.264534	0.791368	1
SMAP1	55898	Fenpyroximate	0.0606549	0.399088	0.982308	0.406276	0.68454	1
SMARCA4	6597	Fenpyroximate	0.0606549	0.136612	0.430959	0.316994	0.751248	1
SMARCA5	8467	Fenpyroximate	0.0606549	-0.383489	0.737408	-0.52005	0.603029	1
SMARCC1	6599	Fenpyroximate	0.0606549	-0.739757	0.456075	-1.62201	0.104802	1
SMARCD2	6603	Fenpyroximate	0.0606549	-0.420061	0.428537	-0.980221	0.326977	1
SMC1A	8243	Fenpyroximate	0.0606549	-0.7598	0.456127	-1.66576	0.0957605	1
SMC2	10592	Fenpyroximate	0.0606549	-0.238034	0.964267	-0.246855	0.805021	1
SMC3	9126	Fenpyroximate	0.0606549	0.565035	0.468522	1.20599	0.22782	1
SMC4	10051	Fenpyroximate	0.0606549	-0.0969669	0.366867	-0.264311	0.79154	1
SMIM15	643155	Fenpyroximate	0.0606549	0.425474	0.77185	0.55124	0.58147	1
SMIM19	114926	Fenpyroximate	0.0606549	0.0349761	0.262892	0.133044	0.894159	1
SMNDC1	10285	Fenpyroximate	0.0606549	0.229039	0.288965	0.792618	0.428001	1
SNAI2	6591	Fenpyroximate	0.0606549	0.199222	0.272421	0.731301	0.464595	1
SNAP25	6616	Fenpyroximate	0.0606549	0.233528	0.378831	0.616443	0.537602	1
SNCA	6622	Fenpyroximate	0.0606549	0.336967	0.438319	0.768772	0.442029	1
SNHG8	100093630	Fenpyroximate	0.0606549	0.444329	0.324052	1.37116	0.170324	1
SNRPA	6626	Fenpyroximate	0.0606549	0.509446	0.340043	1.49818	0.134086	1
SNRPB	6628	Fenpyroximate	0.0606549	0.53414	1.25969	0.424024	0.671549	1
SNRPD3	6634	Fenpyroximate	0.0606549	0.00799243	0.244005	0.0327552	0.97387	1
SNRPG	6637	Fenpyroximate	0.0606549	0.0720441	0.288702	0.249545	0.802939	1
SNURF	6047	Fenpyroximate	0.0606549	0.613452	0.50267	1.22039	0.222318	1
SNX11	29916	Fenpyroximate	0.0606549	0.280739	1.10718	0.253562	0.799834	1
SNX13	23161	Fenpyroximate	0.0606549	0.519342	0.661707	0.784851	0.432541	1
SNX6	58533	Fenpyroximate	0.0606549	0.912016	0.599727	1.52072	0.128331	1
SNX7	51375	Fenpyroximate	0.0606549	0.352121	0.32219	1.0929	0.274438	1
SOCS2	8835	Fenpyroximate	0.0606549	0.478458	0.519352	0.92126	0.356915	1
SOD1	6647	Fenpyroximate	0.0606549	-0.0923928	0.174072	-0.530774	0.595576	1
SORBS3	10174	Fenpyroximate	0.0606549	1.45805	1.38436	1.05323	0.292236	1
SOS1	6654	Fenpyroximate	0.0606549	0.0548281	0.755831	0.0725401	0.942172	1
SOX4	6659	Fenpyroximate	0.0606549	-0.0343462	0.516547	-0.066492	0.946986	1
SOX9	6662	Fenpyroximate	0.0606549	0.418484	0.496466	0.842925	0.39927	1
SPAG5	10615	Fenpyroximate	0.0606549	0.0810903	0.378179	0.214423	0.830217	1
SPAG7	9552	Fenpyroximate	0.0606549	-0.0330429	0.593373	-0.0556865	0.955592	1
SPC25	57405	Fenpyroximate	0.0606549	-0.363659	0.463241	-0.785033	0.432434	1
SPCS2	9789	Fenpyroximate	0.0606549	0.73723	1.26767	0.581564	0.56086	1
SPDEF	25803	Fenpyroximate	0.0606549	0.170039	0.795652	0.21371	0.830773	1
SPEN	23013	Fenpyroximate	0.0606549	-0.0890203	0.304241	-0.292598	0.769829	1
SPOPL	339745	Fenpyroximate	0.0606549	-0.293966	0.5672	-0.518276	0.604266	1
SPR	6697	Fenpyroximate	0.0606549	-0.127197	1.96672	-0.0646747	0.948433	1
SPRED2	200734	Fenpyroximate	0.0606549	-0.971006	0.566456	-1.71418	0.0864959	1
SPTAN1	6709	Fenpyroximate	0.0606549	-0.179372	0.751903	-0.238557	0.811449	1
SPTLC2	9517	Fenpyroximate	0.0606549	0.27876	0.786147	0.35459	0.722897	1
SQSTM1	8878	Fenpyroximate	0.0606549	0.853922	0.537894	1.58753	0.112393	1
SRD5A1	6715	Fenpyroximate	0.0606549	-0.101929	0.213767	-0.476822	0.633489	1
SRM	6723	Fenpyroximate	0.0606549	0.10176	0.501537	0.202896	0.839217	1
SRP72	6731	Fenpyroximate	0.0606549	-0.214249	0.619362	-0.345918	0.729404	1
SRP9	6726	Fenpyroximate	0.0606549	0.0812085	0.711773	0.114093	0.909164	1
SRPX	8406	Fenpyroximate	0.0606549	0.423884	0.723947	0.585518	0.5582	1
SRSF1	6426	Fenpyroximate	0.0606549	0.17976	0.841193	0.213696	0.830784	1
SRSF10	10772	Fenpyroximate	0.0606549	-1.44828	0.948174	-1.52745	0.12665	1
SRSF2	6427	Fenpyroximate	0.0606549	-0.0942373	0.638638	-0.14756	0.88269	1
SRSF7	6432	Fenpyroximate	0.0606549	-0.172055	0.376779	-0.456647	0.647925	1
SRSF9	8683	Fenpyroximate	0.0606549	-0.116157	0.398302	-0.29163	0.770569	1
SRXN1	140809	Fenpyroximate	0.0606549	0.773358	1.17739	0.656842	0.511283	1
SSB	6741	Fenpyroximate	0.0606549	0.0633473	0.280205	0.226075	0.821143	1
SSR1	6745	Fenpyroximate	0.0606549	-0.242605	0.414766	-0.58492	0.558602	1
SST	6750	Fenpyroximate	0.0606549	-2.74976	1.87544	-1.4662	0.142594	1
ST3GAL1	6482	Fenpyroximate	0.0606549	-0.20939	0.987038	-0.21214	0.831998	1
ST3GAL5	8869	Fenpyroximate	0.0606549	-0.646174	0.468681	-1.37871	0.167985	1
ST7	7982	Fenpyroximate	0.0606549	-0.0524992	0.30537	-0.17192	0.863501	1
STAMBP	10617	Fenpyroximate	0.0606549	1.24265	1.36577	0.90985	0.362901	1
STAP2	55620	Fenpyroximate	0.0606549	-0.269341	0.753416	-0.357494	0.720722	1
STAR	2984	Fenpyroximate	0.0606549	0.461185	0.988494	0.466553	0.640819	1
STAT1	6772	Fenpyroximate	0.0606549	-0.697418	0.968492	-0.720108	0.471459	1
STAT3	6774	Fenpyroximate	0.0606549	-0.233049	0.921068	-0.25302	0.800253	1
STAT4	6775	Fenpyroximate	0.0606549	0.700835	0.641381	1.0927	0.274527	1
STAT5B	6777	Fenpyroximate	0.0606549	0.0764906	0.495183	0.154469	0.87724	1
STEAP1	26872	Fenpyroximate	0.0606549	0.269498	0.602565	0.447251	0.654694	1
STIL	6491	Fenpyroximate	0.0606549	1.59017	2.03455	0.781582	0.43446	1
STK10	6793	Fenpyroximate	0.0606549	-0.453322	0.797031	-0.568763	0.569517	1
STK25	10494	Fenpyroximate	0.0606549	0.124524	0.574132	0.216891	0.828294	1
STMN1	3925	Fenpyroximate	0.0606549	0.0802862	0.747823	0.10736	0.914503	1
STMN2	11075	Fenpyroximate	0.0606549	-0.118015	0.519701	-0.227081	0.82036	1
STOML2	30968	Fenpyroximate	0.0606549	0.160107	0.296951	0.53917	0.589769	1
STRBP	55342	Fenpyroximate	0.0606549	-0.0111605	0.268592	-0.0415521	0.966856	1
STUB1	10273	Fenpyroximate	0.0606549	-0.230284	0.732536	-0.314365	0.753244	1
STX1A	6804	Fenpyroximate	0.0606549	-2.20818	1.24236	-1.77742	0.0754998	1
STX4	6810	Fenpyroximate	0.0606549	0.251327	0.527647	0.476317	0.633849	1
STXBP1	6812	Fenpyroximate	0.0606549	-0.0502535	0.31427	-0.159906	0.872955	1
STXBP2	6813	Fenpyroximate	0.0606549	-1.32324	1.56315	-0.846523	0.397261	1
SUCLA2	8803	Fenpyroximate	0.0606549	-0.44341	0.37661	-1.17737	0.239047	1
SULF1	23213	Fenpyroximate	0.0606549	-0.953665	0.806627	-1.18229	0.237092	1
SULT1A1	6817	Fenpyroximate	0.0606549	0.231645	0.745046	0.310914	0.755866	1
SULT1C2	6819	Fenpyroximate	0.0606549	-0.407292	0.919888	-0.442763	0.657937	1
SUMF1	285362	Fenpyroximate	0.0606549	0.667842	0.619129	1.07868	0.280731	1
SUMO1	7341	Fenpyroximate	0.0606549	-0.30187	0.574208	-0.525717	0.599085	1
SUPV3L1	6832	Fenpyroximate	0.0606549	-0.185275	0.799529	-0.23173	0.816747	1
SUV39H1	6839	Fenpyroximate	0.0606549	0.774987	0.793523	0.97664	0.328747	1
SUZ12	23512	Fenpyroximate	0.0606549	-0.167718	0.355514	-0.471761	0.637097	1
SYN1	6853	Fenpyroximate	0.0606549	0.173576	1.14819	0.151174	0.879839	1
SYNE2	23224	Fenpyroximate	0.0606549	0.0909139	0.421775	0.215551	0.829338	1
SYNGR3	9143	Fenpyroximate	0.0606549	0.188394	0.418065	0.450634	0.652253	1
SYP	6855	Fenpyroximate	0.0606549	-0.120184	0.900342	-0.133487	0.893808	1
SYPL1	6856	Fenpyroximate	0.0606549	-0.0669015	0.685366	-0.0976142	0.922239	1
SYT1	6857	Fenpyroximate	0.0606549	-0.374303	0.590166	-0.634233	0.525929	1
SYT4	6860	Fenpyroximate	0.0606549	0.141922	1.59412	0.0890286	0.929059	1
SYTL1	84958	Fenpyroximate	0.0606549	0.604074	0.753227	0.801982	0.422563	1
TACC3	10460	Fenpyroximate	0.0606549	0.361137	0.378853	0.953239	0.340469	1
TAF7	6879	Fenpyroximate	0.0606549	-0.327757	0.356352	-0.919756	0.3577	1
TAF9	6880	Fenpyroximate	0.0606549	-0.232807	0.447409	-0.520346	0.602822	1
TAGLN	6876	Fenpyroximate	0.0606549	0.52935	0.54556	0.970288	0.331903	1
TALDO1	6888	Fenpyroximate	0.0606549	0.0241249	0.548322	0.0439977	0.964906	1
TAPBP	6892	Fenpyroximate	0.0606549	0.454497	0.541935	0.838656	0.401663	1
TARBP1	6894	Fenpyroximate	0.0606549	0.0520851	0.352159	0.147902	0.88242	1
TATDN2	9797	Fenpyroximate	0.0606549	-1.75964	1.16586	-1.5093	0.131221	1
TBC1D31	93594	Fenpyroximate	0.0606549	-0.376144	1.2348	-0.304618	0.760657	1
TBC1D9B	23061	Fenpyroximate	0.0606549	-0.540825	0.269502	-2.00676	0.0447755	1
TBP	6908	Fenpyroximate	0.0606549	-0.257901	0.302098	-0.853698	0.393272	1
TBPL1	9519	Fenpyroximate	0.0606549	0.00853367	0.514821	0.016576	0.986775	1
TBX2	6909	Fenpyroximate	0.0606549	0.516582	1.54231	0.33494	0.73767	1
TCEA2	6919	Fenpyroximate	0.0606549	0.037137	0.627042	0.0592257	0.952772	1
TCEAL4	79921	Fenpyroximate	0.0606549	0.523151	0.627253	0.834034	0.404262	1
TCEAL9	51186	Fenpyroximate	0.0606549	0.0631633	0.616401	0.102471	0.918383	1
TCEB1	6921	Fenpyroximate	0.0606549	-0.0656064	0.502507	-0.130558	0.896125	1
TCERG1	10915	Fenpyroximate	0.0606549	-0.0700078	0.628879	-0.111322	0.911361	1
TCF4	6925	Fenpyroximate	0.0606549	0.0728645	0.400558	0.181907	0.855655	1
TCFL5	10732	Fenpyroximate	0.0606549	0.463268	0.466274	0.993553	0.320441	1
TCTA	6988	Fenpyroximate	0.0606549	-0.00692939	0.755243	-0.00917504	0.992679	1
TCTN1	79600	Fenpyroximate	0.0606549	-0.0118039	0.695926	-0.0169615	0.986467	1
TERF2IP	54386	Fenpyroximate	0.0606549	-0.155902	0.140775	-1.10746	0.268097	1
TERT	7015	Fenpyroximate	0.0606549	-0.232949	0.589001	-0.395499	0.692474	1
TES	26136	Fenpyroximate	0.0606549	0.541276	0.946121	0.572101	0.567254	1
TESK1	7016	Fenpyroximate	0.0606549	-0.151806	0.782072	-0.194107	0.846092	1
TEX10	54881	Fenpyroximate	0.0606549	0.574111	1.37584	0.41728	0.676473	1
TF	2152	Fenpyroximate	0.0606549	0.264607	1.34318	0.196999	0.843828	1
TFAM	7019	Fenpyroximate	0.0606549	-0.210539	0.506537	-0.415643	0.677671	1
TFAP2A	7020	Fenpyroximate	0.0606549	-0.702143	1.70177	-0.412597	0.679902	1
TFDP1	7027	Fenpyroximate	0.0606549	-0.0551569	0.23293	-0.236796	0.812815	1
TGFB1	7040	Fenpyroximate	0.0606549	3.40425	2.18588	1.55738	0.11938	1
TGFB2	7042	Fenpyroximate	0.0606549	-0.370216	0.849435	-0.435839	0.662954	1
TGFB3	7043	Fenpyroximate	0.0606549	0.203634	0.50514	0.403124	0.686857	1
TGFBR2	7048	Fenpyroximate	0.0606549	0.24728	0.67455	0.366585	0.713929	1
TGOLN2	10618	Fenpyroximate	0.0606549	-0.367637	0.691433	-0.531703	0.594932	1
THEM4	117145	Fenpyroximate	0.0606549	-0.737018	0.978076	-0.753538	0.451126	1
TIAM1	7074	Fenpyroximate	0.0606549	-0.283194	0.416338	-0.680201	0.496377	1
TIGAR	57103	Fenpyroximate	0.0606549	0.259047	0.308278	0.840303	0.400738	1
TIMM17B	10245	Fenpyroximate	0.0606549	-1.51171	1.40832	-1.07341	0.283086	1
TIMM22	29928	Fenpyroximate	0.0606549	-0.215491	0.864306	-0.249323	0.803111	1
TIMM23B	100652748	Fenpyroximate	0.0606549	-0.103463	0.273196	-0.378714	0.7049	1
TIMM9	26520	Fenpyroximate	0.0606549	-2.40976	2.07634	-1.16058	0.245811	1
TIMMDC1	51300	Fenpyroximate	0.0606549	-0.0966697	0.570107	-0.169564	0.865353	1
TIMP1	7076	Fenpyroximate	0.0606549	-0.231125	0.925327	-0.249777	0.80276	1
TIMP2	7077	Fenpyroximate	0.0606549	0.208971	1.18877	0.175787	0.860461	1
TIPARP	25976	Fenpyroximate	0.0606549	-0.379074	0.500166	-0.757896	0.448513	1
TIPIN	54962	Fenpyroximate	0.0606549	0.204347	0.202513	1.00906	0.312948	1
TJP1	7082	Fenpyroximate	0.0606549	-0.0526626	0.212971	-0.247276	0.804695	1
TK1	7083	Fenpyroximate	0.0606549	-0.361202	1.36683	-0.264263	0.791578	1
TLE1	7088	Fenpyroximate	0.0606549	-1.20853	0.745309	-1.62152	0.104907	1
TLK2	11011	Fenpyroximate	0.0606549	-0.0956689	0.719007	-0.133057	0.894148	1
TM2D2	83877	Fenpyroximate	0.0606549	-0.61436	1.14233	-0.537815	0.590705	1
TM7SF3	51768	Fenpyroximate	0.0606549	-1.04228	0.873947	-1.19261	0.233021	1
TM9SF2	9375	Fenpyroximate	0.0606549	-0.621117	0.521783	-1.19037	0.2339	1
TM9SF3	56889	Fenpyroximate	0.0606549	0.239545	0.428153	0.559485	0.575831	1
TMBIM6	7009	Fenpyroximate	0.0606549	-0.24491	0.61224	-0.400023	0.68914	1
TMCO1	54499	Fenpyroximate	0.0606549	0.742063	0.884309	0.839145	0.401388	1
TMED10	10972	Fenpyroximate	0.0606549	0.277397	0.778117	0.356498	0.721468	1
TMED2	10959	Fenpyroximate	0.0606549	0.0339089	0.228645	0.148304	0.882103	1
TMED7	51014	Fenpyroximate	0.0606549	-0.245677	0.409637	-0.599742	0.548678	1
TMEM110	375346	Fenpyroximate	0.0606549	0.000937552	1.18892	0.000788572	0.999371	1
TMEM126A	84233	Fenpyroximate	0.0606549	0.157708	0.671152	0.234981	0.814223	1
TMEM128	85013	Fenpyroximate	0.0606549	0.152277	0.48351	0.31494	0.752807	1
TMEM14C	51522	Fenpyroximate	0.0606549	0.320688	0.637946	0.502688	0.615184	1
TMEM167A	153339	Fenpyroximate	0.0606549	-0.0331594	0.319545	-0.103771	0.917351	1
TMEM185A	84548	Fenpyroximate	0.0606549	0.0531463	0.31737	0.167459	0.867009	1
TMEM2	23670	Fenpyroximate	0.0606549	-0.151057	0.508572	-0.297022	0.76645	1
TMEM5	10329	Fenpyroximate	0.0606549	0.321259	0.37865	0.848434	0.396196	1
TMEM50A	23585	Fenpyroximate	0.0606549	-0.162359	0.647698	-0.25067	0.802069	1
TMEM65	157378	Fenpyroximate	0.0606549	0.24584	0.868484	0.283068	0.777125	1
TMEM97	27346	Fenpyroximate	0.0606549	0.132739	0.219503	0.604725	0.545362	1
TMX1	81542	Fenpyroximate	0.0606549	0.637003	1.40526	0.4533	0.650332	1
TNC	3371	Fenpyroximate	0.0606549	-1.61262	0.568426	-2.83699	0.00455411	1
TNFAIP8	25816	Fenpyroximate	0.0606549	-0.121676	0.881835	-0.137981	0.890256	1
TNFRSF10B	8795	Fenpyroximate	0.0606549	0.240183	0.351821	0.682685	0.494806	1
TNFRSF21	27242	Fenpyroximate	0.0606549	0.159695	0.537715	0.296988	0.766475	1
TNFSF13B	10673	Fenpyroximate	0.0606549	-1.84244	2.10504	-0.87525	0.381438	1
TNIP1	10318	Fenpyroximate	0.0606549	0.202513	0.72375	0.279811	0.779622	1
TOMM20	9804	Fenpyroximate	0.0606549	0.553283	0.742078	0.745587	0.455917	1
TOMM34	10953	Fenpyroximate	0.0606549	0.346441	0.477263	0.725892	0.467905	1
TOMM70	9868	Fenpyroximate	0.0606549	-0.412359	0.639243	-0.645074	0.518879	1
TOP2A	7153	Fenpyroximate	0.0606549	0.022411	0.884398	0.0253404	0.979783	1
TOPBP1	11073	Fenpyroximate	0.0606549	0.623954	0.523548	1.19178	0.233347	1
TOPORS	10210	Fenpyroximate	0.0606549	0.340613	0.486929	0.699513	0.484232	1
TOR1A	1861	Fenpyroximate	0.0606549	0.268848	0.371541	0.723604	0.469309	1
TP53	7157	Fenpyroximate	0.0606549	0.654811	0.666471	0.982505	0.325851	1
TP53BP1	7158	Fenpyroximate	0.0606549	0.28433	0.901315	0.315461	0.752412	1
TP53I3	9540	Fenpyroximate	0.0606549	0.351262	0.388229	0.90478	0.365582	1
TPBG	7162	Fenpyroximate	0.0606549	1.36087	1.15897	1.17421	0.240311	1
TPD52L2	7165	Fenpyroximate	0.0606549	-0.00675174	0.642059	-0.0105158	0.99161	1
TPI1	7167	Fenpyroximate	0.0606549	-0.013398	0.253366	-0.0528798	0.957828	1
TPM1	7168	Fenpyroximate	0.0606549	0.0410036	0.527646	0.0777104	0.938058	1
TPPP3	51673	Fenpyroximate	0.0606549	-0.155712	0.720709	-0.216054	0.828946	1
TPR	7175	Fenpyroximate	0.0606549	-0.0674223	0.499519	-0.134975	0.892632	1
TPRKB	51002	Fenpyroximate	0.0606549	-0.774322	0.890479	-0.869557	0.384543	1
TPX2	22974	Fenpyroximate	0.0606549	0.835574	0.49122	1.70102	0.0889394	1
TRAF1	7185	Fenpyroximate	0.0606549	0.0206017	1.83402	0.0112331	0.991037	1
TRAF6	7189	Fenpyroximate	0.0606549	2.28753	1.37723	1.66096	0.096721	1
TRAK2	66008	Fenpyroximate	0.0606549	0.181792	0.548011	0.331731	0.740092	1
TRAM1	23471	Fenpyroximate	0.0606549	0.0523411	0.842516	0.0621248	0.950463	1
TRAM2	9697	Fenpyroximate	0.0606549	0.245786	0.589138	0.417196	0.676535	1
TRAP1	7190	Fenpyroximate	0.0606549	-0.157796	1.0277	-0.153543	0.87797	1
TRAPPC3	27095	Fenpyroximate	0.0606549	0.0296102	0.5753	0.0514691	0.958952	1
TRIAP1	51499	Fenpyroximate	0.0606549	0.162941	0.524918	0.310412	0.756248	1
TRIB1	10221	Fenpyroximate	0.0606549	0.332463	0.36795	0.903554	0.366232	1
TRIB3	57761	Fenpyroximate	0.0606549	-0.742174	0.616547	-1.20376	0.228683	1
TRIM13	10206	Fenpyroximate	0.0606549	0.378575	0.50912	0.743588	0.457126	1
TRIM16L	147166	Fenpyroximate	0.0606549	0.255386	0.899374	0.28396	0.776441	1
TRIM2	23321	Fenpyroximate	0.0606549	-0.409487	0.504855	-0.811099	0.417309	1
TRIP13	9319	Fenpyroximate	0.0606549	-0.220375	1.04977	-0.209927	0.833725	1
TRPV1	7442	Fenpyroximate	0.0606549	0.193204	0.829615	0.232884	0.815852	1
TRUB2	26995	Fenpyroximate	0.0606549	-0.0742852	0.687106	-0.108113	0.913906	1
TSC22D3	1831	Fenpyroximate	0.0606549	-0.00975505	0.614617	-0.0158718	0.987337	1
TSEN2	80746	Fenpyroximate	0.0606549	0.131354	0.364893	0.359981	0.718862	1
TSG101	7251	Fenpyroximate	0.0606549	0.0158546	0.254506	0.0622956	0.950327	1
TSKU	25987	Fenpyroximate	0.0606549	0.344879	0.682651	0.505205	0.613415	1
TSPAN3	10099	Fenpyroximate	0.0606549	0.199663	0.758648	0.263183	0.79241	1
TST	7263	Fenpyroximate	0.0606549	0.532793	0.911601	0.584458	0.558912	1
TSTA3	7264	Fenpyroximate	0.0606549	0.221149	0.757872	0.291803	0.770438	1
TTC17	55761	Fenpyroximate	0.0606549	0.479329	1.17744	0.407095	0.683938	1
TTC4	7268	Fenpyroximate	0.0606549	-0.189067	0.628084	-0.301023	0.763397	1
TTK	7272	Fenpyroximate	0.0606549	1.90751	1.0317	1.8489	0.0644723	1
TUBA1A	7846	Fenpyroximate	0.0606549	0.113883	0.925926	0.122993	0.902113	1
TUBA1B	10376	Fenpyroximate	0.0606549	-0.0233999	0.721978	-0.0324108	0.974144	1
TUBA1C	84790	Fenpyroximate	0.0606549	0.185247	2.55763	0.0724295	0.94226	1
TUBB2A	7280	Fenpyroximate	0.0606549	-0.379071	0.36086	-1.05047	0.293504	1
TUBB2B	347733	Fenpyroximate	0.0606549	-0.0180651	0.219787	-0.0821937	0.934493	1
TUBB3	10381	Fenpyroximate	0.0606549	-0.12306	0.491052	-0.250605	0.80212	1
TUBB4B	10383	Fenpyroximate	0.0606549	0.63311	1.361	0.465179	0.641803	1
TUBB6	84617	Fenpyroximate	0.0606549	-0.02737	1.00269	-0.0272965	0.978223	1
TUBG1	7283	Fenpyroximate	0.0606549	-0.148888	0.277801	-0.535952	0.591992	1
TWF2	11344	Fenpyroximate	0.0606549	0.0770869	0.327878	0.235108	0.814125	1
TXLNA	200081	Fenpyroximate	0.0606549	-0.0499402	0.319028	-0.156539	0.875608	1
TXNDC5	81567	Fenpyroximate	0.0606549	0.0151304	0.394867	0.0383178	0.969434	1
TXNDC9	10190	Fenpyroximate	0.0606549	-0.186877	0.442702	-0.422128	0.672931	1
TXNIP	10628	Fenpyroximate	0.0606549	-1.87712	0.747293	-2.51189	0.0120087	1
TXNL4B	54957	Fenpyroximate	0.0606549	0.261579	0.453406	0.57692	0.563993	1
TXNRD1	7296	Fenpyroximate	0.0606549	-0.103763	0.534423	-0.19416	0.846051	1
TXNRD2	10587	Fenpyroximate	0.0606549	0.10543	0.331055	0.318467	0.750131	1
TYMS	7298	Fenpyroximate	0.0606549	0.215412	0.331004	0.650784	0.515186	1
UBA3	9039	Fenpyroximate	0.0606549	0.302461	0.43965	0.687958	0.491479	1
UBA52	7311	Fenpyroximate	0.0606549	0.541171	0.650581	0.831828	0.405506	1
UBB	7314	Fenpyroximate	0.0606549	-0.569833	0.441528	-1.29059	0.196845	1
UBE2A	7319	Fenpyroximate	0.0606549	0.67305	1.37797	0.488436	0.625241	1
UBE2C	11065	Fenpyroximate	0.0606549	0.352071	0.697264	0.504933	0.613606	1
UBE2G1	7326	Fenpyroximate	0.0606549	-0.508061	0.480322	-1.05775	0.290169	1
UBE2K	3093	Fenpyroximate	0.0606549	-0.124236	0.292202	-0.425171	0.670712	1
UBE2L6	9246	Fenpyroximate	0.0606549	0.14642	0.258048	0.567412	0.570435	1
UBE2Q2	92912	Fenpyroximate	0.0606549	0.123112	0.236027	0.521601	0.601948	1
UBE2T	29089	Fenpyroximate	0.0606549	0.495836	0.527547	0.939889	0.347275	1
UBE2V2	7336	Fenpyroximate	0.0606549	-0.271121	0.333116	-0.813894	0.415706	1
[truncated: 10,619 more rows]

## Sheet: cI_Pyrimidifen
Gene_ID	Entrez_ID	Treatment	Concentration [µM]	log2FoldChange	lfcSE	stat	pvalue	padj
AARS	16	Pyrimidifen	0.0823907	-0.452479	0.581546	-0.778062	0.436532	0.796425
AASDHPPT	60496	Pyrimidifen	0.0823907	0.717924	0.443693	1.61806	0.105649	0.573519
AATF	26574	Pyrimidifen	0.0823907	-0.0131915	0.306528	-0.0430352	0.965673	0.989578
ABCA1	19	Pyrimidifen	0.0823907	-1.62049	0.945609	-1.7137	0.0865837	0.555202
ABCA6	23460	Pyrimidifen	0.0823907	0.654372	1.06612	0.613786	0.539357	0.833344
ABCB1	5243	Pyrimidifen	0.0823907	0.406192	1.46042	0.278134	0.780909	0.91948
ABCB10	23456	Pyrimidifen	0.0823907	0.415657	0.788401	0.527215	0.598045	0.857028
ABCB6	10058	Pyrimidifen	0.0823907	-0.737915	0.480399	-1.53605	0.124527	0.576863
ABCC1	4363	Pyrimidifen	0.0823907	0.00607251	0.25847	0.0234941	0.981256	0.992109
ABCC2	1244	Pyrimidifen	0.0823907	0.0297275	0.829975	0.0358173	0.971428	0.99092
ABCC3	8714	Pyrimidifen	0.0823907	-1.26191	1.67514	-0.75332	0.451258	0.800278
ABCC4	10257	Pyrimidifen	0.0823907	0.269879	0.17491	1.54296	0.122841	0.576863
ABCC5	10057	Pyrimidifen	0.0823907	-0.542745	0.565191	-0.960286	0.336911	0.759695
ABCF1	23	Pyrimidifen	0.0823907	-0.332703	0.244907	-1.35849	0.174309	0.645969
ABCF3	55324	Pyrimidifen	0.0823907	-0.799194	0.706941	-1.1305	0.258267	0.696559
ABHD4	63874	Pyrimidifen	0.0823907	-0.0026861	0.876665	-0.003064	0.997555	0.999834
ABHD6	57406	Pyrimidifen	0.0823907	-0.667905	0.522593	-1.27806	0.201228	0.659485
ABL1	25	Pyrimidifen	0.0823907	0.15711	0.842407	0.186501	0.852052	0.943586
ACAA1	30	Pyrimidifen	0.0823907	0.180556	0.401588	0.449605	0.652995	0.874647
ACADL	33	Pyrimidifen	0.0823907	-2.33309	1.65253	-1.41183	0.158	0.619436
ACADM	34	Pyrimidifen	0.0823907	0.782574	0.509484	1.53601	0.124535	0.576863
ACADVL	37	Pyrimidifen	0.0823907	-0.663905	0.424662	-1.56337	0.117965	0.576863
ACAT1	38	Pyrimidifen	0.0823907	0.225635	0.434259	0.519586	0.603352	0.85764
ACAT2	39	Pyrimidifen	0.0823907	0.930454	0.533699	1.74341	0.0812625	0.551544
ACBD3	64746	Pyrimidifen	0.0823907	-0.323746	0.275272	-1.1761	0.239556	0.681679
ACD	65057	Pyrimidifen	0.0823907	-0.361289	0.360581	-1.00197	0.31636	0.736804
ACE	1636	Pyrimidifen	0.0823907	0.675685	0.996982	0.67773	0.497943	0.822184
ACHE	43	Pyrimidifen	0.0823907	-0.820646	1.11165	-0.73822	0.460381	0.801851
ACLY	47	Pyrimidifen	0.0823907	0.63866	0.572063	1.11641	0.264245	0.701034
ACOX1	51	Pyrimidifen	0.0823907	0.148883	0.513003	0.290218	0.771649	0.919419
ACP1	52	Pyrimidifen	0.0823907	-0.0588645	0.217165	-0.271059	0.786346	0.91948
ACSL1	2180	Pyrimidifen	0.0823907	0.567875	0.526532	1.07852	0.280802	0.711707
ACTA1	58	Pyrimidifen	0.0823907	1.70577	1.29536	1.31683	0.187896	0.651254
ACTA2	59	Pyrimidifen	0.0823907	-1.02433	0.434348	-2.35832	0.018358	0.461738
ACTG2	72	Pyrimidifen	0.0823907	-0.0157386	1.16193	-0.0135453	0.989193	0.995545
ACTL6A	86	Pyrimidifen	0.0823907	0.690467	0.457672	1.50865	0.131388	0.590523
ACTN1	87	Pyrimidifen	0.0823907	-0.37216	0.529031	-0.703474	0.48176	0.812055
ACTN2	88	Pyrimidifen	0.0823907	-1.81083	1.22562	-1.47748	0.139548	0.599155
ADAM10	102	Pyrimidifen	0.0823907	0.0348877	0.355112	0.0982443	0.921738	0.973481
ADAM12	8038	Pyrimidifen	0.0823907	-0.319906	0.541562	-0.59071	0.554715	0.839603
ADAM8	101	Pyrimidifen	0.0823907	-1.51417	0.987847	-1.5328	0.125325	0.577477
ADAT1	23536	Pyrimidifen	0.0823907	0.160355	1.40227	0.114354	0.908957	0.966858
ADCK3	56997	Pyrimidifen	0.0823907	0.773766	0.511956	1.51139	0.130688	0.58998
ADCY1	107	Pyrimidifen	0.0823907	-0.222383	0.85408	-0.260377	0.794573	0.923355
ADGRE5	976	Pyrimidifen	0.0823907	0.0217912	1.19	0.0183119	0.98539	0.993998
ADGRG1	9289	Pyrimidifen	0.0823907	0.082281	0.407097	0.202117	0.839826	0.942013
ADH5	128	Pyrimidifen	0.0823907	0.895487	0.561095	1.59596	0.110497	0.573519
ADI1	55256	Pyrimidifen	0.0823907	1.30489	0.527854	2.47206	0.0134335	0.461738
ADO	84890	Pyrimidifen	0.0823907	0.801768	0.538313	1.48941	0.136379	0.591336
ADORA2A	135	Pyrimidifen	0.0823907	-1.03682	0.815133	-1.27196	0.203388	0.659485
ADSL	158	Pyrimidifen	0.0823907	0.594819	0.652881	0.911068	0.362259	0.776359
AEN	64782	Pyrimidifen	0.0823907	-0.528367	0.482318	-1.09548	0.273308	0.706288
AGL	178	Pyrimidifen	0.0823907	0.739493	0.495437	1.49261	0.13554	0.591336
AHCY	191	Pyrimidifen	0.0823907	0.509078	0.266788	1.90817	0.0563693	0.526903
AHRR	1543	Pyrimidifen	0.0823907	-0.162993	1.08954	-0.149597	0.881082	0.957451
AHSA1	10598	Pyrimidifen	0.0823907	0.102254	0.166757	0.613193	0.539749	0.833363
AIF1	199	Pyrimidifen	0.0823907	-3.01743	1.27717	-2.36259	0.0181475	0.461738
AIFM1	9131	Pyrimidifen	0.0823907	0.307203	0.42719	0.719126	0.472063	0.808514
AIFM2	84883	Pyrimidifen	0.0823907	-1.07098	0.898062	-1.19255	0.233046	0.676091
AK3	205	Pyrimidifen	0.0823907	0.112312	0.601901	0.186596	0.851977	0.943586
AKAP8	10270	Pyrimidifen	0.0823907	-0.323285	0.472956	-0.683542	0.494264	0.820905
AKAP8L	26993	Pyrimidifen	0.0823907	-0.636225	0.616369	-1.03221	0.301972	0.728352
AKR1B1	231	Pyrimidifen	0.0823907	-1.55335	1.08928	-1.42603	0.153861	0.616747
AKR1B10	57016	Pyrimidifen	0.0823907	-1.12029	0.616581	-1.81694	0.069226	0.529205
AKR1C3	8644	Pyrimidifen	0.0823907	1.40279	0.869646	1.61306	0.106732	0.573519
AKR7A2	8574	Pyrimidifen	0.0823907	-0.679979	0.718002	-0.947043	0.343617	0.764883
AKT1	207	Pyrimidifen	0.0823907	-0.359128	0.518022	-0.693267	0.488142	0.816589
ALAS1	211	Pyrimidifen	0.0823907	-0.00214445	0.245516	-0.00873449	0.993031	0.997578
ALDH2	217	Pyrimidifen	0.0823907	-0.517804	0.569489	-0.909244	0.363222	0.776414
ALDH3A2	224	Pyrimidifen	0.0823907	0.869102	0.587488	1.47935	0.139046	0.598172
ALDH7A1	501	Pyrimidifen	0.0823907	-0.179686	0.41642	-0.431502	0.666103	0.879756
ALDH8A1	64577	Pyrimidifen	0.0823907	-0.268647	1.32087	-0.203386	0.838833	0.941381
ALDH9A1	223	Pyrimidifen	0.0823907	-0.150753	0.323303	-0.466291	0.641007	0.86921
ALDOA	226	Pyrimidifen	0.0823907	0.13964	0.203871	0.684941	0.493381	0.820613
ALDOC	230	Pyrimidifen	0.0823907	0.325366	0.623767	0.521614	0.601939	0.857158
ALG8	79053	Pyrimidifen	0.0823907	1.40993	0.613609	2.29777	0.0215747	0.464106
AMDHD2	51005	Pyrimidifen	0.0823907	-0.976372	0.648075	-1.50657	0.13192	0.590523
AMER1	139285	Pyrimidifen	0.0823907	-0.860769	1.09055	-0.789301	0.429936	0.796425
AMIGO1	57463	Pyrimidifen	0.0823907	-0.142086	1.55567	-0.0913344	0.927227	0.975101
AMY1A	276	Pyrimidifen	0.0823907	-0.991115	1.38515	-0.715527	0.474283	0.809788
AMY2A	279	Pyrimidifen	0.0823907	-0.611697	0.55471	-1.10273	0.270144	0.702639
AMY2B	280	Pyrimidifen	0.0823907	0.240434	0.865975	0.277645	0.781285	0.91948
AMZ2	51321	Pyrimidifen	0.0823907	1.57391	0.633387	2.4849	0.0129586	0.461738
ANGPTL2	23452	Pyrimidifen	0.0823907	-0.152391	0.617035	-0.246973	0.804929	0.927287
ANKRD10	55608	Pyrimidifen	0.0823907	-0.0451119	0.24468	-0.184371	0.853722	0.943586
ANKRD20A13P	100132733	Pyrimidifen	0.0823907	-0.229662	0.668999	-0.343292	0.731379	0.904025
ANKRD26	22852	Pyrimidifen	0.0823907	0.282965	0.403941	0.70051	0.483609	0.812254
ANKRD36B	57730	Pyrimidifen	0.0823907	-0.871784	0.486544	-1.79179	0.0731665	0.534672
ANKRD36BP2	645784	Pyrimidifen	0.0823907	1.5487	2.05969	0.751913	0.452103	0.800278
ANLN	54443	Pyrimidifen	0.0823907	0.837845	0.438817	1.90933	0.0562201	0.526903
ANO10	55129	Pyrimidifen	0.0823907	-0.331939	0.573048	-0.579252	0.562419	0.840564
ANP32E	81611	Pyrimidifen	0.0823907	0.331284	0.147099	2.25211	0.0243154	0.464106
ANXA2	302	Pyrimidifen	0.0823907	-0.447315	0.339181	-1.31881	0.187232	0.649981
ANXA2P2	304	Pyrimidifen	0.0823907	-0.287368	0.622038	-0.461978	0.644097	0.870165
ANXA5	308	Pyrimidifen	0.0823907	0.776425	0.491674	1.57915	0.114303	0.575895
ANXA7	310	Pyrimidifen	0.0823907	0.320502	0.44876	0.714194	0.475107	0.810561
ANXA8L1	728113	Pyrimidifen	0.0823907	-0.374622	0.728387	-0.514317	0.60703	0.860908
AP2B1	163	Pyrimidifen	0.0823907	-0.75989	0.96127	-0.790506	0.429232	0.796425
AP2M1	1173	Pyrimidifen	0.0823907	-0.708498	0.533502	-1.32801	0.184174	0.647056
AP3M1	26985	Pyrimidifen	0.0823907	0.0161526	0.192454	0.0839298	0.933112	0.976021
APBA1	320	Pyrimidifen	0.0823907	-1.55922	1.5453	-1.00901	0.31297	0.735287
APBB2	323	Pyrimidifen	0.0823907	1.09875	0.594606	1.84787	0.0646217	0.526903
APEX1	328	Pyrimidifen	0.0823907	0.36185	0.219509	1.64846	0.0992592	0.56801
APLP1	333	Pyrimidifen	0.0823907	-1.3413	0.707508	-1.89581	0.0579854	0.526903
APOC1	341	Pyrimidifen	0.0823907	0.907754	1.57018	0.57812	0.563183	0.841133
APOE	348	Pyrimidifen	0.0823907	-1.9612	1.76311	-1.11235	0.265987	0.701413
APP	351	Pyrimidifen	0.0823907	0.108875	0.246179	0.442261	0.6583	0.876924
APPBP2	10513	Pyrimidifen	0.0823907	0.216804	0.195254	1.11037	0.266839	0.701662
APTX	54840	Pyrimidifen	0.0823907	0.26688	0.340935	0.782789	0.433751	0.796425
AQP1	358	Pyrimidifen	0.0823907	-2.90222	1.82029	-1.59437	0.110854	0.573519
AR	231	Pyrimidifen	0.0823907	-1.75697	0.882995	-1.98979	0.0466142	0.521768
ARF4	378	Pyrimidifen	0.0823907	0.855828	0.596542	1.43465	0.151388	0.611684
ARFIP2	23647	Pyrimidifen	0.0823907	0.151169	0.343784	0.439722	0.660139	0.877784
ARHGAP1	392	Pyrimidifen	0.0823907	0.68434	0.751433	0.910714	0.362446	0.776359
ARHGAP8	23779	Pyrimidifen	0.0823907	-0.647683	0.995747	-0.650449	0.515402	0.824936
ARHGAP9	64333	Pyrimidifen	0.0823907	-0.0322987	0.456442	-0.0707619	0.943587	0.976985
ARHGEF12	23365	Pyrimidifen	0.0823907	0.081872	0.281786	0.290546	0.771398	0.919419
ARHGEF2	9181	Pyrimidifen	0.0823907	-0.353372	0.287677	-1.22836	0.219311	0.671134
ARHGEF9	23229	Pyrimidifen	0.0823907	-0.138966	0.237151	-0.585981	0.557888	0.839781
ARID4B	51742	Pyrimidifen	0.0823907	0.0310913	0.317672	0.0978725	0.922034	0.973481
ARID5B	84159	Pyrimidifen	0.0823907	-1.06206	1.56255	-0.679692	0.496699	0.822184
ARIH1	25820	Pyrimidifen	0.0823907	0.187548	0.621408	0.301812	0.762796	0.916573
ARIH2	10425	Pyrimidifen	0.0823907	-0.110037	0.237114	-0.46407	0.642598	0.86921
ARL1	400	Pyrimidifen	0.0823907	0.966781	0.642663	1.50434	0.132495	0.590523
ARL4D	379	Pyrimidifen	0.0823907	-0.823849	0.998391	-0.825177	0.409271	0.789449
ARNT	405	Pyrimidifen	0.0823907	0.123045	0.277353	0.443639	0.657303	0.876671
ARNT2	9915	Pyrimidifen	0.0823907	-0.579429	0.718426	-0.806525	0.41994	0.796425
ARPC3	10094	Pyrimidifen	0.0823907	1.00516	0.53355	1.88391	0.0595774	0.526903
ARPP19	10776	Pyrimidifen	0.0823907	0.687489	0.487255	1.41094	0.158262	0.619436
ARRDC4	91947	Pyrimidifen	0.0823907	-1.37292	0.406934	-3.37382	0.000741332	0.154431
ARSG	22901	Pyrimidifen	0.0823907	-0.275144	0.464633	-0.592174	0.553734	0.839603
ASAH1	427	Pyrimidifen	0.0823907	0.539912	0.561546	0.961475	0.336313	0.759127
ASB3	51130	Pyrimidifen	0.0823907	0.832232	0.485414	1.71448	0.0864408	0.555202
ASCC3	10973	Pyrimidifen	0.0823907	-0.199063	0.210836	-0.944162	0.345087	0.764883
ASF1A	25842	Pyrimidifen	0.0823907	0.636316	0.344718	1.84591	0.064906	0.526903
ASF1B	55723	Pyrimidifen	0.0823907	-0.539525	0.609237	-0.885575	0.375846	0.78502
ASGR1	432	Pyrimidifen	0.0823907	-0.744233	0.999237	-0.744802	0.456392	0.800278
ASNS	440	Pyrimidifen	0.0823907	0.603876	0.379568	1.59096	0.111619	0.573519
ASS1	445	Pyrimidifen	0.0823907	-0.141216	0.496444	-0.284454	0.776062	0.919419
ATAD2	29028	Pyrimidifen	0.0823907	0.348409	0.783143	0.444886	0.656402	0.876671
ATAD5	79915	Pyrimidifen	0.0823907	0.132832	0.874578	0.151881	0.879281	0.956916
ATF1	466	Pyrimidifen	0.0823907	0.272495	0.434712	0.626839	0.530765	0.829733
ATF4	468	Pyrimidifen	0.0823907	0.241541	0.193329	1.24938	0.211528	0.666042
ATF5	22809	Pyrimidifen	0.0823907	-0.636312	0.74286	-0.85657	0.391683	0.788341
ATF6	22926	Pyrimidifen	0.0823907	0.0528427	0.361704	0.146094	0.883847	0.958275
ATF6B	1388	Pyrimidifen	0.0823907	-0.530541	0.60658	-0.874642	0.381769	0.78502
ATG12	9140	Pyrimidifen	0.0823907	-0.332511	0.507468	-0.655236	0.512316	0.824936
ATG3	64422	Pyrimidifen	0.0823907	0.94221	0.571736	1.64798	0.0993564	0.56801
ATG4C	84938	Pyrimidifen	0.0823907	0.6589	0.347126	1.89816	0.0576753	0.526903
ATIC	471	Pyrimidifen	0.0823907	0.0274406	0.250612	0.109494	0.912811	0.968895
ATM	472	Pyrimidifen	0.0823907	0.0221777	0.247792	0.0895014	0.928683	0.975101
ATMIN	23300	Pyrimidifen	0.0823907	-0.178755	0.176113	-1.015	0.310106	0.735287
ATP11B	23200	Pyrimidifen	0.0823907	0.045029	0.307829	0.146279	0.883701	0.958275
ATP11C	286410	Pyrimidifen	0.0823907	0.0925472	0.233882	0.3957	0.692326	0.889512
ATP1A1	476	Pyrimidifen	0.0823907	0.259668	0.197959	1.31173	0.189612	0.652516
ATP1A2	477	Pyrimidifen	0.0823907	1.19532	1.38476	0.863197	0.388029	0.788341
ATP1B1	481	Pyrimidifen	0.0823907	0.141966	0.300835	0.471906	0.636994	0.86921
ATP2C1	27032	Pyrimidifen	0.0823907	-0.0390084	0.231809	-0.168278	0.866364	0.949927
ATP5B	506	Pyrimidifen	0.0823907	-0.127911	0.393468	-0.325086	0.745116	0.910104
ATP5C1	509	Pyrimidifen	0.0823907	-0.0949085	0.538659	-0.176194	0.860141	0.947365
ATP5J	522	Pyrimidifen	0.0823907	0.381609	0.807866	0.472367	0.636665	0.86921
ATP5S	27109	Pyrimidifen	0.0823907	0.536096	0.626129	0.856206	0.391884	0.788341
ATP6AP1	537	Pyrimidifen	0.0823907	0.128959	0.368734	0.349734	0.726538	0.901598
ATP6V0B	533	Pyrimidifen	0.0823907	0.0585605	0.412077	0.142111	0.886993	0.958275
ATP6V0E1	8992	Pyrimidifen	0.0823907	0.0181355	0.420406	0.0431381	0.965591	0.989578
ATP6V1B1	525	Pyrimidifen	0.0823907	-2.50499	1.61988	-1.54641	0.122006	0.576863
ATP6V1B2	526	Pyrimidifen	0.0823907	-0.475777	0.577149	-0.824356	0.409737	0.789449
ATP6V1D	51382	Pyrimidifen	0.0823907	0.628754	0.38471	1.63436	0.102184	0.56801
ATP6V1F	9296	Pyrimidifen	0.0823907	0.233096	0.139851	1.66675	0.0955644	0.566325
ATRAID	51374	Pyrimidifen	0.0823907	0.65969	0.251074	2.62747	0.0086023	0.428234
ATRX	546	Pyrimidifen	0.0823907	-0.161014	0.425221	-0.378659	0.704941	0.892046
AURKA	6790	Pyrimidifen	0.0823907	0.490024	0.483846	1.01277	0.311171	0.735287
AURKB	9212	Pyrimidifen	0.0823907	0.736868	0.448976	1.64122	0.100752	0.56801
AXL	558	Pyrimidifen	0.0823907	-1.2684	1.75009	-0.724763	0.468597	0.808495
B2M	567	Pyrimidifen	0.0823907	1.74595	0.627342	2.78309	0.00538434	0.417974
B3GALT6	126792	Pyrimidifen	0.0823907	-1.29864	0.888431	-1.46172	0.143817	0.600329
B3GAT1	27087	Pyrimidifen	0.0823907	0.308742	0.402043	0.767935	0.442526	0.796425
B4GALT2	8704	Pyrimidifen	0.0823907	-2.18827	1.42708	-1.53339	0.125179	0.577477
B4GALT5	9334	Pyrimidifen	0.0823907	-0.645866	0.914756	-0.706053	0.480155	0.812055
B4GAT1	11041	Pyrimidifen	0.0823907	-2.55004	1.50542	-1.69391	0.0902828	0.556202
BAAT	570	Pyrimidifen	0.0823907	-0.549496	0.695099	-0.790529	0.429219	0.796425
BAD	572	Pyrimidifen	0.0823907	-0.220914	0.729372	-0.302883	0.761979	0.916573
BAG3	9531	Pyrimidifen	0.0823907	-0.523093	0.453706	-1.15294	0.248937	0.689606
BAK1	578	Pyrimidifen	0.0823907	-3.41259	1.74963	-1.95046	0.0511212	0.526903
BANF1	8815	Pyrimidifen	0.0823907	1.13337	0.532399	2.1288	0.033271	0.495232
BAX	581	Pyrimidifen	0.0823907	-0.0198963	0.248687	-0.0800053	0.936233	0.976021
BBC3	27113	Pyrimidifen	0.0823907	-0.80768	0.449828	-1.79553	0.0725691	0.534672
BBS10	79738	Pyrimidifen	0.0823907	0.921391	0.709318	1.29898	0.19395	0.659436
BCAS2	10286	Pyrimidifen	0.0823907	0.594604	0.43579	1.36443	0.172433	0.644494
BCAT1	586	Pyrimidifen	0.0823907	0.592136	0.443074	1.33643	0.18141	0.647056
BCAT2	587	Pyrimidifen	0.0823907	-0.128525	1.10737	-0.116063	0.907603	0.966172
BCL2	596	Pyrimidifen	0.0823907	-0.896113	0.895576	-1.0006	0.31702	0.736804
BCL2L1	598	Pyrimidifen	0.0823907	-0.0660688	0.364798	-0.181111	0.856281	0.943586
BCL2L11	10018	Pyrimidifen	0.0823907	-0.405473	0.434024	-0.934219	0.350191	0.769134
BCL2L13	23786	Pyrimidifen	0.0823907	-0.533955	0.515901	-1.035	0.300671	0.728352
BCL2L2	599	Pyrimidifen	0.0823907	-1.51681	0.596593	-2.54245	0.0110077	0.461738
BCL3	602	Pyrimidifen	0.0823907	-0.222603	1.01525	-0.21926	0.826448	0.934848
BCL7B	9275	Pyrimidifen	0.0823907	-0.727724	0.613748	-1.18571	0.235738	0.676091
BDH1	622	Pyrimidifen	0.0823907	0.491681	1.1682	0.420889	0.673836	0.882574
BDNF	627	Pyrimidifen	0.0823907	0.100577	1.37918	0.0729255	0.941865	0.976445
BECN1	8678	Pyrimidifen	0.0823907	0.350692	0.538212	0.651587	0.514668	0.824936
BEX3	27018	Pyrimidifen	0.0823907	0.43447	0.264451	1.64291	0.100401	0.56801
BID	637	Pyrimidifen	0.0823907	-0.0499852	0.207226	-0.241211	0.809392	0.929255
BIRC2	329	Pyrimidifen	0.0823907	0.108321	0.292945	0.369764	0.711558	0.894134
BIRC5	332	Pyrimidifen	0.0823907	1.5311	0.616705	2.48271	0.0130387	0.461738
BIRC6	57448	Pyrimidifen	0.0823907	-0.251216	0.348996	-0.719825	0.471633	0.808514
BLCAP	10904	Pyrimidifen	0.0823907	-1.57423	1.11151	-1.4163	0.156688	0.619436
BLMH	642	Pyrimidifen	0.0823907	0.631138	0.724566	0.871056	0.383723	0.78502
BLOC1S2	282991	Pyrimidifen	0.0823907	1.11478	0.650625	1.7134	0.0866385	0.555202
BLVRA	644	Pyrimidifen	0.0823907	0.896465	0.609307	1.47129	0.141213	0.59927
BMF	90427	Pyrimidifen	0.0823907	-0.130919	0.34684	-0.377462	0.70583	0.892046
BNIP3L	665	Pyrimidifen	0.0823907	0.212848	0.451248	0.471688	0.63715	0.86921
BPHL	670	Pyrimidifen	0.0823907	0.198104	0.184134	1.07587	0.281985	0.71194
BRCA1	672	Pyrimidifen	0.0823907	0.20621	1.11786	0.184468	0.853646	0.943586
BRD2	6046	Pyrimidifen	0.0823907	0.695533	0.525694	1.32308	0.18581	0.647413
BRD3	8019	Pyrimidifen	0.0823907	-0.623378	0.456827	-1.36458	0.172385	0.644494
BRIP1	64979	Pyrimidifen	0.0823907	0.715464	0.787229	0.908838	0.363435	0.776414
BRMS1L	84312	Pyrimidifen	0.0823907	-0.22247	0.470132	-0.473207	0.636065	0.86921
BRPF3	27154	Pyrimidifen	0.0823907	-0.189663	0.76817	-0.246902	0.804984	0.927287
BSCL2	26580	Pyrimidifen	0.0823907	-0.548822	0.376511	-1.45765	0.144937	0.600329
BTG2	7832	Pyrimidifen	0.0823907	-0.42293	0.297103	-1.42351	0.154587	0.616747
BTG3	10950	Pyrimidifen	0.0823907	0.495133	0.41621	1.18962	0.234195	0.676091
BTK	695	Pyrimidifen	0.0823907	-0.703519	1.15588	-0.608641	0.542762	0.835129
BTN3A2	11118	Pyrimidifen	0.0823907	0.386824	0.720111	0.537173	0.591148	0.853837
BUB1	699	Pyrimidifen	0.0823907	1.18102	0.789179	1.49652	0.134519	0.591336
BUB1B	701	Pyrimidifen	0.0823907	1.19786	1.00989	1.18612	0.235573	0.676091
BZW1	9689	Pyrimidifen	0.0823907	-0.0949432	0.270615	-0.350842	0.725707	0.901586
BZW2	28969	Pyrimidifen	0.0823907	0.781571	0.377296	2.07151	0.0383112	0.499295
C16orf72	29035	Pyrimidifen	0.0823907	0.264012	0.384952	0.685829	0.492821	0.820613
C1D	10438	Pyrimidifen	0.0823907	0.57258	0.433145	1.32191	0.186197	0.647413
C1orf112	55732	Pyrimidifen	0.0823907	-0.357583	0.339801	-1.05233	0.292648	0.720677
C1orf131	128061	Pyrimidifen	0.0823907	0.21079	0.31288	0.673709	0.500497	0.822184
C1orf162	128346	Pyrimidifen	0.0823907	0.778857	1.01329	0.768645	0.442104	0.796425
C1QB	713	Pyrimidifen	0.0823907	-0.907213	1.16694	-0.777428	0.436906	0.796425
C1QBP	708	Pyrimidifen	0.0823907	0.0523557	0.212511	0.246367	0.805398	0.927287
C1S	716	Pyrimidifen	0.0823907	-0.194086	1.06428	-0.182365	0.855297	0.943586
C2CD2	25966	Pyrimidifen	0.0823907	-0.130351	0.615411	-0.211811	0.832255	0.937455
C2CD5	9847	Pyrimidifen	0.0823907	-0.385359	0.284009	-1.35685	0.174828	0.645969
C5	727	Pyrimidifen	0.0823907	-0.758468	0.795448	-0.95351	0.340332	0.761933
C6orf62	81688	Pyrimidifen	0.0823907	0.312588	0.294216	1.06245	0.288034	0.716492
C9orf116	138162	Pyrimidifen	0.0823907	1.60481	1.8487	0.868074	0.385354	0.78502
C9orf24	84688	Pyrimidifen	0.0823907	-0.497861	1.2541	-0.396988	0.691376	0.889144
C9orf3	84909	Pyrimidifen	0.0823907	-0.657911	0.395867	-1.66195	0.0965226	0.566325
CAB39	51719	Pyrimidifen	0.0823907	0.452543	0.416136	1.08749	0.27682	0.708087
CACNA1A	773	Pyrimidifen	0.0823907	-1.58423	0.868409	-1.82429	0.0681087	0.528023
CACNA1B	774	Pyrimidifen	0.0823907	-2.52139	2.03316	-1.24013	0.214926	0.667233
CALCOCO1	57658	Pyrimidifen	0.0823907	-0.500176	0.608692	-0.821723	0.411235	0.790229
CALM1	801	Pyrimidifen	0.0823907	-0.727168	0.360896	-2.0149	0.0439155	0.514281
CALM3	808	Pyrimidifen	0.0823907	-2.09752	0.841771	-2.49179	0.01271	0.461738
CALR	811	Pyrimidifen	0.0823907	-0.900464	0.470153	-1.91526	0.0554595	0.526903
CALU	813	Pyrimidifen	0.0823907	-0.354641	0.404322	-0.877126	0.380418	0.78502
CAMK2B	816	Pyrimidifen	0.0823907	-0.270603	0.331604	-0.816043	0.414476	0.792938
CAMSAP2	23271	Pyrimidifen	0.0823907	0.117689	0.271007	0.434265	0.664096	0.879756
CANT1	124583	Pyrimidifen	0.0823907	-0.452267	0.409603	-1.10416	0.269523	0.702639
CANX	821	Pyrimidifen	0.0823907	0.888597	0.762553	1.16529	0.243901	0.681679
CAPN1	823	Pyrimidifen	0.0823907	-0.488319	0.627436	-0.778276	0.436406	0.796425
CAPS	828	Pyrimidifen	0.0823907	-2.66469	1.21252	-2.19764	0.0279747	0.464106
CARD8	22900	Pyrimidifen	0.0823907	-1.40766	1.2024	-1.17071	0.241716	0.681679
CARMIL1	55604	Pyrimidifen	0.0823907	-0.502554	0.368982	-1.362	0.173197	0.645969
CARS	833	Pyrimidifen	0.0823907	-0.401137	0.311798	-1.28653	0.198259	0.659485
CASC3	22794	Pyrimidifen	0.0823907	1.17024	0.833445	1.4041	0.160288	0.623243
CASK	8573	Pyrimidifen	0.0823907	0.023652	0.459038	0.0515251	0.958907	0.985406
CASP2	835	Pyrimidifen	0.0823907	-0.329142	0.328865	-1.00084	0.316904	0.736804
CASP3	836	Pyrimidifen	0.0823907	0.307801	0.606146	0.5078	0.611594	0.86366
CASP7	840	Pyrimidifen	0.0823907	-1.058	0.9309	-1.13654	0.255731	0.696122
CASP9	842	Pyrimidifen	0.0823907	0.110015	0.421086	0.261265	0.793888	0.923179
CAST	831	Pyrimidifen	0.0823907	0.212559	0.277401	0.766253	0.443526	0.796425
CAT	847	Pyrimidifen	0.0823907	0.295537	0.320353	0.922536	0.356249	0.771348
CB		Pyrimidifen	0.0823907	-0.878206	0.557175	-1.57617	0.114986	0.576863
CBLB	868	Pyrimidifen	0.0823907	-0.0328084	0.225556	-0.145456	0.884351	0.958275
CBR1	873	Pyrimidifen	0.0823907	0.00641063	0.267937	0.0239259	0.980912	0.992109
CBWD1	55871	Pyrimidifen	0.0823907	0.0555106	0.214411	0.258898	0.795714	0.923702
CBWD3	220869	Pyrimidifen	0.0823907	-0.236513	1.29474	-0.182672	0.855056	0.943586
CBWD5	220869	Pyrimidifen	0.0823907	-0.850934	0.516607	-1.64716	0.0995253	0.56801
CBWD6	644019	Pyrimidifen	0.0823907	-0.231394	0.302353	-0.765311	0.444086	0.796669
CBX4	8535	Pyrimidifen	0.0823907	-0.185026	0.37143	-0.498144	0.618382	0.866814
CCDC85B	11007	Pyrimidifen	0.0823907	-0.00457224	0.394449	-0.0115915	0.990752	0.9962
CCDC86	79080	Pyrimidifen	0.0823907	-0.347449	0.898921	-0.386518	0.699113	0.890223
CCDC92	80212	Pyrimidifen	0.0823907	-1.01985	0.518102	-1.96844	0.0490177	0.526903
CCL11	6356	Pyrimidifen	0.0823907	-1.93245	1.71112	-1.12935	0.258749	0.696559
CCNA2	890	Pyrimidifen	0.0823907	2.28844	0.94557	2.42017	0.0155133	0.461738
CCNB1	891	Pyrimidifen	0.0823907	1.63028	0.526533	3.09625	0.00195987	0.238886
CCNB2	9133	Pyrimidifen	0.0823907	1.60589	0.683962	2.34792	0.0188785	0.461738
CCNC	892	Pyrimidifen	0.0823907	0.687537	0.744206	0.923853	0.355563	0.771348
CCND1	595	Pyrimidifen	0.0823907	-0.572048	0.966229	-0.592042	0.553822	0.839603
CCND2	894	Pyrimidifen	0.0823907	-1.26036	1.57318	-0.801154	0.423043	0.796425
CCND3	896	Pyrimidifen	0.0823907	-1.31486	0.897809	-1.46452	0.143051	0.600329
CCNE2	9134	Pyrimidifen	0.0823907	-0.145615	0.375423	-0.387869	0.698113	0.890223
CCNF	899	Pyrimidifen	0.0823907	-0.548588	0.413561	-1.3265	0.184675	0.647056
CCNG1	900	Pyrimidifen	0.0823907	0.980184	0.445932	2.19806	0.0279448	0.464106
CCNG2	901	Pyrimidifen	0.0823907	0.482875	0.568298	0.849685	0.3955	0.788341
CCNH	902	Pyrimidifen	0.0823907	0.279974	0.174046	1.60862	0.1077	0.573519
CCP110	9738	Pyrimidifen	0.0823907	0.13017	0.290487	0.44811	0.654074	0.875023
CCT5	22948	Pyrimidifen	0.0823907	-0.00018202	0.231357	-0.000786752	0.999372	1
CCT6A	908	Pyrimidifen	0.0823907	0.123046	0.12954	0.949869	0.342179	0.763052
CCT7	10574	Pyrimidifen	0.0823907	0.212026	0.204386	1.03738	0.299558	0.727831
CD19	930	Pyrimidifen	0.0823907	0.468516	1.00179	0.467678	0.640015	0.86921
CD24	100133941	Pyrimidifen	0.0823907	-0.299215	0.312585	-0.957228	0.338452	0.761463
CD320	51293	Pyrimidifen	0.0823907	0.177504	0.163114	1.08822	0.276499	0.708087
CD4	920	Pyrimidifen	0.0823907	-0.451499	1.38874	-0.325115	0.745094	0.910104
CD55	1604	Pyrimidifen	0.0823907	-0.110579	0.167389	-0.660611	0.508862	0.824254
CD58	965	Pyrimidifen	0.0823907	0.636102	0.264648	2.40357	0.0162357	0.461738
CDC16	8881	Pyrimidifen	0.0823907	0.177531	0.209365	0.84795	0.396466	0.788341
CDC20	991	Pyrimidifen	0.0823907	-0.0767578	0.631034	-0.121638	0.903186	0.964411
CDC25A	993	Pyrimidifen	0.0823907	-0.439841	0.563343	-0.780769	0.434938	0.796425
CDC25B	994	Pyrimidifen	0.0823907	0.32685	0.966327	0.338239	0.735183	0.907194
CDC26	246184	Pyrimidifen	0.0823907	0.787841	0.4216	1.86869	0.0616653	0.526903
CDC42	998	Pyrimidifen	0.0823907	0.696927	0.444685	1.56724	0.11706	0.576863
CDC45	8318	Pyrimidifen	0.0823907	-0.724303	0.635103	-1.14045	0.254099	0.694262
CDC6	990	Pyrimidifen	0.0823907	0.332379	0.419001	0.793264	0.427624	0.796425
CDC7	8317	Pyrimidifen	0.0823907	0.494957	0.736732	0.671828	0.501693	0.822184
CDCA3	83461	Pyrimidifen	0.0823907	0.229323	0.449676	0.509974	0.61007	0.86366
CDCA4	55038	Pyrimidifen	0.0823907	-0.0792796	0.543781	-0.145793	0.884084	0.958275
CDCA5	113130	Pyrimidifen	0.0823907	0.480399	0.496379	0.967809	0.33314	0.754292
CDCA7	83879	Pyrimidifen	0.0823907	0.0526543	1.76687	0.0298009	0.976226	0.992109
CDCA8	55143	Pyrimidifen	0.0823907	1.70751	1.16731	1.46277	0.143529	0.600329
CDH10	1008	Pyrimidifen	0.0823907	-0.474964	0.555028	-0.855748	0.392137	0.788341
CDH11	1009	Pyrimidifen	0.0823907	-0.678651	0.680233	-0.997675	0.318437	0.736878
CDH2	1000	Pyrimidifen	0.0823907	-0.403095	0.642357	-0.627525	0.530315	0.829733
CDH5	1003	Pyrimidifen	0.0823907	0.944582	1.45258	0.650279	0.515512	0.824936
CDK1	983	Pyrimidifen	0.0823907	1.50302	0.466947	3.21883	0.00128715	0.201715
CDK13	8621	Pyrimidifen	0.0823907	-0.850259	1.53927	-0.552377	0.58069	0.850447
CDK19	23097	Pyrimidifen	0.0823907	-0.353978	0.344137	-1.0286	0.30367	0.728911
CDK2	1017	Pyrimidifen	0.0823907	1.21612	0.53844	2.25859	0.0239088	0.464106
CDK4	1019	Pyrimidifen	0.0823907	-0.154461	0.461554	-0.334654	0.737886	0.907663
CDK5	1020	Pyrimidifen	0.0823907	0.30384	0.291435	1.04257	0.29715	0.725579
CDK5R1	8851	Pyrimidifen	0.0823907	-0.7675	0.826719	-0.928369	0.353216	0.771348
CDK6	1021	Pyrimidifen	0.0823907	0.0108132	0.271436	0.039837	0.968223	0.99092
CDK7	1022	Pyrimidifen	0.0823907	0.130778	0.167679	0.779928	0.435433	0.796425
CDKN1A	1026	Pyrimidifen	0.0823907	-1.73293	1.55724	-1.11282	0.265785	0.701413
CDKN1B	1027	Pyrimidifen	0.0823907	-0.277133	0.194663	-1.42366	0.154546	0.616747
CDKN3	1033	Pyrimidifen	0.0823907	1.98405	0.498558	3.97957	6.90399e-05	0.0302947
CDT1	81620	Pyrimidifen	0.0823907	-0.391117	0.352388	-1.1099	0.267041	0.701662
CEBPA	1050	Pyrimidifen	0.0823907	-2.0916	0.996022	-2.09995	0.0357331	0.498856
CEBPB	1051	Pyrimidifen	0.0823907	-1.89735	1.00579	-1.88642	0.059238	0.526903
CEBPD	1052	Pyrimidifen	0.0823907	1.39814	0.753188	1.8563	0.0634105	0.526903
CEBPZ	1649	Pyrimidifen	0.0823907	0.188681	0.204928	0.92072	0.357197	0.771348
CEL	1056	Pyrimidifen	0.0823907	-1.10161	0.94014	-1.17175	0.241299	0.681679
CENPA	1058	Pyrimidifen	0.0823907	1.59506	2.16182	0.737833	0.460616	0.801851
CENPE	1062	Pyrimidifen	0.0823907	-0.00324445	1.72441	-0.00188148	0.998499	1
CENPF	1063	Pyrimidifen	0.0823907	1.15728	0.459668	2.51764	0.0118143	0.461738
CENPH	64946	Pyrimidifen	0.0823907	0.562877	0.307953	1.8278	0.0675791	0.526903
CENPK	64105	Pyrimidifen	0.0823907	-0.0912758	0.424902	-0.214816	0.829911	0.937455
CENPU	79682	Pyrimidifen	0.0823907	0.0582223	0.22169	0.262629	0.792836	0.923179
CENPW	387103	Pyrimidifen	0.0823907	0.129296	0.193426	0.668452	0.503845	0.822497
CEP55	55165	Pyrimidifen	0.0823907	0.960655	0.438785	2.18935	0.0285712	0.464106
CEP57	9702	Pyrimidifen	0.0823907	-0.173514	0.580568	-0.298869	0.76504	0.917713
CES1	1066	Pyrimidifen	0.0823907	-1.77468	2.34342	-0.757304	0.448868	0.798715
CES2	1066	Pyrimidifen	0.0823907	-0.920082	0.784692	-1.17254	0.240981	0.681679
CETN3	1070	Pyrimidifen	0.0823907	0.525668	0.331525	1.5856	0.112829	0.575895
CFL2	1073	Pyrimidifen	0.0823907	-0.100398	0.278513	-0.36048	0.718488	0.89719
CFLAR	8837	Pyrimidifen	0.0823907	0.257971	1.67402	0.154103	0.877529	0.956426
CGRRF1	10668	Pyrimidifen	0.0823907	1.6262	1.19988	1.3553	0.175322	0.645969
CHAC1	79094	Pyrimidifen	0.0823907	-2.05348	1.33021	-1.54372	0.122656	0.576863
CHAC2	494143	Pyrimidifen	0.0823907	0.750725	0.318173	2.35949	0.0183002	0.461738
CHAT	1103	Pyrimidifen	0.0823907	-3.9807	1.45518	-2.73553	0.00622792	0.417974
CHEK1	1111	Pyrimidifen	0.0823907	0.129061	0.203665	0.633692	0.526282	0.829733
CHEK2	11200	Pyrimidifen	0.0823907	-0.716153	1.10438	-0.648465	0.516684	0.825641
CHERP	10523	Pyrimidifen	0.0823907	0.0329499	0.280503	0.117467	0.90649	0.965456
CHIC2	26511	Pyrimidifen	0.0823907	0.0467542	0.327993	0.142546	0.886648	0.958275
CHKA	1119	Pyrimidifen	0.0823907	0.312241	0.308768	1.01125	0.311897	0.735287
CHMP2B	25978	Pyrimidifen	0.0823907	-0.0280979	0.796681	-0.0352686	0.971866	0.99092
CHMP4A	29082	Pyrimidifen	0.0823907	-0.205638	0.626595	-0.328183	0.742773	0.910104
CHMP4C	92421	Pyrimidifen	0.0823907	-1.45655	1.52999	-0.951995	0.3411	0.762867
CHMP6	79643	Pyrimidifen	0.0823907	-0.546593	0.617135	-0.885694	0.375783	0.78502
CHN1	1123	Pyrimidifen	0.0823907	0.518143	0.422205	1.22723	0.219736	0.671134
CHP1	11261	Pyrimidifen	0.0823907	-0.0224061	0.386185	-0.0580191	0.953733	0.98239
CHRNA4	1137	Pyrimidifen	0.0823907	-0.805613	0.665291	-1.21092	0.225927	0.673457
CHRNB2	1141	Pyrimidifen	0.0823907	-0.185265	0.552483	-0.335332	0.737375	0.907663
CHST11	50515	Pyrimidifen	0.0823907	-0.299534	0.363366	-0.824333	0.409751	0.789449
CHUK	1147	Pyrimidifen	0.0823907	0.967918	0.722086	1.34045	0.1801	0.647056
CIAPIN1	57019	Pyrimidifen	0.0823907	-0.0308601	0.42124	-0.0732601	0.941599	0.976445
CIB1	10519	Pyrimidifen	0.0823907	1.1469	0.60496	1.89583	0.0579819	0.526903
CIRBP	1153	Pyrimidifen	0.0823907	-0.838468	0.542964	-1.54424	0.12253	0.576863
CISD1	55847	Pyrimidifen	0.0823907	0.633163	0.50692	1.24904	0.211651	0.666042
CIT	11113	Pyrimidifen	0.0823907	-0.472289	0.946165	-0.499161	0.617666	0.866639
CITED2	10370	Pyrimidifen	0.0823907	-1.14543	0.838982	-1.36526	0.172172	0.644494
CKS1B	1163	Pyrimidifen	0.0823907	0.768553	0.534041	1.43913	0.150115	0.610251
CKS2	1164	Pyrimidifen	0.0823907	0.819045	0.380399	2.15312	0.031309	0.483747
CLDN5	7122	Pyrimidifen	0.0823907	-0.656665	0.472784	-1.38893	0.164853	0.631303
CLEC4A	50856	Pyrimidifen	0.0823907	0.328404	0.781188	0.420391	0.6742	0.882574
CLIC4	25932	Pyrimidifen	0.0823907	0.129018	0.162454	0.794179	0.427091	0.796425
CLK1	1195	Pyrimidifen	0.0823907	0.805546	0.679215	1.186	0.235624	0.676091
CLK2	1196	Pyrimidifen	0.0823907	-0.325409	0.337878	-0.963098	0.335498	0.758067
CLPX	10845	Pyrimidifen	0.0823907	0.673751	0.534163	1.26132	0.207194	0.663624
CLSTN1	22883	Pyrimidifen	0.0823907	-0.380279	0.337101	-1.12809	0.259283	0.697141
CLTB	1212	Pyrimidifen	0.0823907	-0.0548013	0.596916	-0.0918073	0.926851	0.975101
CLTC	1213	Pyrimidifen	0.0823907	0.289047	0.528304	0.547123	0.584294	0.850639
CLU	1191	Pyrimidifen	0.0823907	-1.73224	0.845246	-2.0494	0.0404235	0.509707
CMPK2	129607	Pyrimidifen	0.0823907	-0.165731	1.68524	-0.0983424	0.92166	0.973481
CMSS1	84319	Pyrimidifen	0.0823907	0.535101	0.504746	1.06014	0.289081	0.716553
CNDP2	55748	Pyrimidifen	0.0823907	-0.786824	1.43486	-0.548364	0.583442	0.850447
CNKSR3	154043	Pyrimidifen	0.0823907	0.0578684	0.405722	0.142631	0.886582	0.958275
CNN1	1264	Pyrimidifen	0.0823907	-3.35749	2.01863	-1.66325	0.0962622	0.566325
CNN3	1266	Pyrimidifen	0.0823907	0.157229	0.169944	0.925177	0.354874	0.771348
CNOT4	4850	Pyrimidifen	0.0823907	-0.1417	0.271576	-0.521772	0.601829	0.857158
CNPY2	10330	Pyrimidifen	0.0823907	-0.295589	1.25107	-0.236268	0.813225	0.929279
CNPY3	10695	Pyrimidifen	0.0823907	0.0868828	0.192933	0.450326	0.652475	0.874484
CNTN1	1272	Pyrimidifen	0.0823907	-1.00973	0.532717	-1.89544	0.0580337	0.526903
COA6	388753	Pyrimidifen	0.0823907	1.42265	0.652536	2.18019	0.0292437	0.46784
COASY	80347	Pyrimidifen	0.0823907	0.654337	0.398924	1.64025	0.100953	0.56801
COG2	22796	Pyrimidifen	0.0823907	0.154712	0.219537	0.704717	0.480987	0.812055
COG4	25839	Pyrimidifen	0.0823907	-0.212774	0.206328	-1.03124	0.302429	0.728352
COIL	8161	Pyrimidifen	0.0823907	0.180599	0.250251	0.721673	0.470495	0.808495
COL11A1	1301	Pyrimidifen	0.0823907	-1.21635	1.29773	-0.937288	0.34861	0.768694
COL16A1	1307	Pyrimidifen	0.0823907	0.738024	0.359773	2.05136	0.0402319	0.509707
COL1A1	1277	Pyrimidifen	0.0823907	0.11207	0.455155	0.246222	0.80551	0.927287
COL1A2	1278	Pyrimidifen	0.0823907	0.124358	0.809854	0.153557	0.877959	0.956426
COL2A1	1280	Pyrimidifen	0.0823907	-1.69289	0.829912	-2.03984	0.0413661	0.511998
COL4A1	1282	Pyrimidifen	0.0823907	0.343307	0.828452	0.414395	0.678585	0.88357
COL4A2	1284	Pyrimidifen	0.0823907	0.224821	0.887222	0.253399	0.79996	0.925204
COL4A3BP	10087	Pyrimidifen	0.0823907	0.116919	0.328001	0.35646	0.721496	0.8989
COL5A1	1289	Pyrimidifen	0.0823907	0.402886	0.692094	0.582127	0.560481	0.839781
COMT	1312	Pyrimidifen	0.0823907	0.221653	0.22001	1.00747	0.313709	0.735287
COPA	1314	Pyrimidifen	0.0823907	-0.570959	0.348429	-1.63867	0.101283	0.56801
COPB2	9276	Pyrimidifen	0.0823907	0.231211	0.395463	0.58466	0.558777	0.839781
COPS5	10987	Pyrimidifen	0.0823907	-0.00560567	0.347123	-0.016149	0.987116	0.994659
COPS7A	50813	Pyrimidifen	0.0823907	0.376372	0.688598	0.546577	0.584669	0.850639
COPZ1	22818	Pyrimidifen	0.0823907	0.273314	0.313058	0.873046	0.382638	0.78502
COQ5	84274	Pyrimidifen	0.0823907	0.140854	0.317272	0.443952	0.657077	0.876671
CORO1A	11151	Pyrimidifen	0.0823907	-1.17466	0.517844	-2.26838	0.0233063	0.464106
COX6B1	1340	Pyrimidifen	0.0823907	1.31267	0.537655	2.44147	0.0146278	0.461738
COX6C	1345	Pyrimidifen	0.0823907	-1.37994	1.79508	-0.768731	0.442053	0.796425
COX8A	1351	Pyrimidifen	0.0823907	0.697488	0.476163	1.46481	0.142973	0.600329
CPNE3	8895	Pyrimidifen	0.0823907	0.189898	0.226591	0.838066	0.401993	0.788341
CPOX	1371	Pyrimidifen	0.0823907	0.879297	0.531482	1.65442	0.0980417	0.56801
CPS1	1373	Pyrimidifen	0.0823907	0.159685	0.650167	0.245605	0.805988	0.927287
CPSF4	10898	Pyrimidifen	0.0823907	-0.527201	0.231106	-2.28121	0.022536	0.464106
CRABP2	1382	Pyrimidifen	0.0823907	-1.07873	1.33827	-0.80606	0.420208	0.796425
CREB1	1385	Pyrimidifen	0.0823907	-0.280902	0.232503	-1.20816	0.226984	0.673457
CREBBP	1387	Pyrimidifen	0.0823907	-1.2321	0.663082	-1.85814	0.0631498	0.526903
CREBRF	153222	Pyrimidifen	0.0823907	-0.164133	0.392625	-0.41804	0.675918	0.883242
CREG1	8804	Pyrimidifen	0.0823907	0.562425	0.497859	1.12969	0.258608	0.696559
CRELD2	79174	Pyrimidifen	0.0823907	0.055862	0.403123	0.138573	0.889787	0.958275
CREM	1390	Pyrimidifen	0.0823907	0.523183	0.680049	0.769332	0.441696	0.796425
CRIM1	51232	Pyrimidifen	0.0823907	0.183157	0.460022	0.398149	0.69052	0.889124
CRISP3	10321	Pyrimidifen	0.0823907	-3.59099	1.40196	-2.56141	0.0104249	0.461738
CRK	1398	Pyrimidifen	0.0823907	-0.568302	0.495486	-1.14696	0.251399	0.69022
CRKL	1399	Pyrimidifen	0.0823907	0.27902	0.25566	1.09137	0.275111	0.708087
CRTAP	10491	Pyrimidifen	0.0823907	0.343818	0.212589	1.61729	0.105816	0.573519
CRY1	1407	Pyrimidifen	0.0823907	0.325463	0.169095	1.92473	0.0542628	0.526903
CRYZ	1429	Pyrimidifen	0.0823907	1.17497	0.671642	1.74941	0.0802209	0.546599
CS	1431	Pyrimidifen	0.0823907	0.175362	0.469354	0.373623	0.708685	0.892074
CSK	1445	Pyrimidifen	0.0823907	-1.97876	1.08299	-1.82713	0.06768	0.526903
CSNK1A1	1452	Pyrimidifen	0.0823907	-0.0673196	0.235446	-0.285923	0.774937	0.919419
CSNK1D	1453	Pyrimidifen	0.0823907	-0.582971	0.347517	-1.67753	0.0934382	0.564748
CSNK1E	1454	Pyrimidifen	0.0823907	-0.131338	0.758228	-0.173217	0.862481	0.948861
CSNK2A2	1459	Pyrimidifen	0.0823907	0.100609	0.308752	0.325859	0.744531	0.910104
CSRNP1	64651	Pyrimidifen	0.0823907	-0.268585	0.435326	-0.616973	0.537252	0.830966
CTCF	10664	Pyrimidifen	0.0823907	-0.77764	0.91218	-0.852507	0.393933	0.788341
CTGF	1490	Pyrimidifen	0.0823907	-0.791175	0.9932	-0.796592	0.425688	0.796425
CTH	1491	Pyrimidifen	0.0823907	0.136758	1.12025	0.122078	0.902837	0.964411
CTHRC1	115908	Pyrimidifen	0.0823907	-0.00648931	1.2804	-0.00506819	0.995956	0.999144
CTNNAL1	8727	Pyrimidifen	0.0823907	0.611678	0.502289	1.21778	0.223307	0.673457
CTNNB1	1499	Pyrimidifen	0.0823907	0.185582	0.274118	0.677014	0.498397	0.822184
CTNND1	1500	Pyrimidifen	0.0823907	-1.03448	0.45504	-2.27339	0.0230026	0.464106
CTPS1	1503	Pyrimidifen	0.0823907	-0.06116	0.190648	-0.3208	0.748362	0.910104
CTSB	1508	Pyrimidifen	0.0823907	0.0811819	0.26903	0.301758	0.762836	0.916573
CTSD	1509	Pyrimidifen	0.0823907	-0.103568	0.407745	-0.254002	0.799494	0.925153
CTSL	1514	Pyrimidifen	0.0823907	-1.16847	0.732487	-1.59522	0.110664	0.573519
CTSS	1520	Pyrimidifen	0.0823907	-0.469409	0.647911	-0.724495	0.468762	0.808495
CTTN	2017	Pyrimidifen	0.0823907	-0.268277	0.265416	-1.01078	0.312122	0.735287
CTTNBP2	83992	Pyrimidifen	0.0823907	-0.223002	0.799865	-0.2788	0.780398	0.91948
CXCL1	2919	Pyrimidifen	0.0823907	0	2.02424	0	1	1
CXCL12	6387	Pyrimidifen	0.0823907	-0.0955731	1.16253	-0.0822113	0.934479	0.976021
CXCL14	9547	Pyrimidifen	0.0823907	0.501669	1.84968	0.27122	0.786222	0.91948
CXCL5	6374	Pyrimidifen	0.0823907	-3.40643	1.85402	-1.83732	0.0661627	0.526903
CXCR4	7852	Pyrimidifen	0.0823907	-0.185427	0.309008	-0.600071	0.548459	0.83775
CXorf56	63932	Pyrimidifen	0.0823907	-1.65092	1.75127	-0.942697	0.345836	0.764883
CYB561	1534	Pyrimidifen	0.0823907	-1.53637	1.08827	-1.41175	0.158025	0.619436
CYBRD1	79901	Pyrimidifen	0.0823907	0.696648	1.0969	0.635104	0.52536	0.829733
CYC1	1537	Pyrimidifen	0.0823907	-0.997	0.54036	-1.84507	0.0650279	0.526903
CYCS	54205	Pyrimidifen	0.0823907	-0.139755	0.326345	-0.428245	0.668473	0.880909
CYP26B1	56603	Pyrimidifen	0.0823907	-0.344772	0.909001	-0.379287	0.704475	0.892046
CYP2C19	1557	Pyrimidifen	0.0823907	-0.989878	0.508102	-1.94819	0.0513924	0.526903
CYP2C9	1559	Pyrimidifen	0.0823907	-1.00443	1.14113	-0.880203	0.37875	0.78502
CYP2D6	1564	Pyrimidifen	0.0823907	-1.00834	0.789752	-1.27678	0.201681	0.659485
CYP2E1	1571	Pyrimidifen	0.0823907	-1.90696	1.60357	-1.18919	0.234364	0.676091
CYP39A1	51302	Pyrimidifen	0.0823907	-1.60118	0.902369	-1.77442	0.0759944	0.536406
CYP51A1	1595	Pyrimidifen	0.0823907	0.158602	0.243231	0.652061	0.514362	0.824936
CYTH1	9267	Pyrimidifen	0.0823907	0.904754	1.33359	0.678436	0.497495	0.822184
DAAM1	23002	Pyrimidifen	0.0823907	-0.41164	0.287216	-1.43321	0.151798	0.612214
DACH1	1602	Pyrimidifen	0.0823907	-0.0457706	0.481305	-0.095097	0.924238	0.974425
DAD1	1603	Pyrimidifen	0.0823907	1.27315	0.593258	2.14603	0.0318706	0.485584
DAG1	1605	Pyrimidifen	0.0823907	0.0340618	0.351941	0.0967827	0.922899	0.973481
DAPK1	1612	Pyrimidifen	0.0823907	-0.410111	0.350643	-1.1696	0.242162	0.681679
DAXX	1616	Pyrimidifen	0.0823907	-0.0607272	0.426056	-0.142534	0.886659	0.958275
DBF4	10926	Pyrimidifen	0.0823907	0.241873	0.187617	1.28918	0.197334	0.659485
DBH	1621	Pyrimidifen	0.0823907	-0.353806	2.1009	-0.168407	0.866263	0.949927
DBNDD2	55861	Pyrimidifen	0.0823907	-0.645567	0.691467	-0.933619	0.350501	0.769134
DCC	1630	Pyrimidifen	0.0823907	-1.3706	1.12751	-1.2156	0.224139	0.673457
DCK	1633	Pyrimidifen	0.0823907	-0.152882	0.408911	-0.373877	0.708496	0.892074
DCP1B	196513	Pyrimidifen	0.0823907	1.14349	0.943383	1.21211	0.225469	0.673457
DCTD	1635	Pyrimidifen	0.0823907	0.359819	0.125969	2.85642	0.00428452	0.408706
DCTN6	10671	Pyrimidifen	0.0823907	0.126101	0.238757	0.528157	0.59739	0.857028
DCUN1D4	23142	Pyrimidifen	0.0823907	0.598499	0.586117	1.02113	0.307195	0.73339
DCX	1641	Pyrimidifen	0.0823907	-0.981007	0.546722	-1.79434	0.0727585	0.534672
DDB2	1643	Pyrimidifen	0.0823907	-0.0900931	1.02914	-0.087542	0.930241	0.975652
DDC	1644	Pyrimidifen	0.0823907	-0.709742	0.958017	-0.740845	0.458787	0.801417
DDIAS	220042	Pyrimidifen	0.0823907	2.11267	1.81208	1.16588	0.243663	0.681679
DDIT3	1649	Pyrimidifen	0.0823907	-0.679121	0.381372	-1.78073	0.0749563	0.536406
DDIT4	54541	Pyrimidifen	0.0823907	-1.63361	1.31	-1.24704	0.212385	0.666626
DDR1	780	Pyrimidifen	0.0823907	-0.741329	0.35139	-2.1097	0.034884	0.498856
DDR2	4921	Pyrimidifen	0.0823907	0.888742	1.90975	0.465372	0.641665	0.86921
DDX10	1662	Pyrimidifen	0.0823907	-0.595809	0.290256	-2.0527	0.0401015	0.509707
DDX42	11325	Pyrimidifen	0.0823907	-0.853351	1.00096	-0.852532	0.393919	0.788341
DDX60	55601	Pyrimidifen	0.0823907	0.349616	0.715129	0.488886	0.624923	0.867223
DECR1	1666	Pyrimidifen	0.0823907	0.603541	0.73462	0.821569	0.411322	0.790229
DEK	7913	Pyrimidifen	0.0823907	0.389178	0.159502	2.43996	0.014689	0.461738
DENND3	22898	Pyrimidifen	0.0823907	-1.34175	0.806102	-1.66449	0.0960144	0.566325
DEPDC1	55635	Pyrimidifen	0.0823907	-0.28164	0.53152	-0.529876	0.596198	0.857028
DEPDC1B	55789	Pyrimidifen	0.0823907	0.755323	0.231369	3.26459	0.00109624	0.20043
DERA	51071	Pyrimidifen	0.0823907	0.630487	0.458282	1.37576	0.168896	0.638892
DFFA	1676	Pyrimidifen	0.0823907	0.178071	0.924951	0.192519	0.847336	0.942802
DFFB	1677	Pyrimidifen	0.0823907	-0.120279	0.583977	-0.205966	0.836818	0.940081
DHCR7	1717	Pyrimidifen	0.0823907	-0.345394	0.659548	-0.523683	0.600499	0.857158
DHDDS	79947	Pyrimidifen	0.0823907	-0.354175	0.275164	-1.28714	0.198046	0.659485
DHFR	1719	Pyrimidifen	0.0823907	0.0539395	0.289646	0.186226	0.852268	0.943586
DHRS7	51635	Pyrimidifen	0.0823907	0.776331	0.511492	1.51778	0.129071	0.587513
DHX15	1665	Pyrimidifen	0.0823907	0.500705	0.472331	1.06007	0.289111	0.716553
DHX29	54505	Pyrimidifen	0.0823907	0.631435	0.391394	1.6133	0.10668	0.573519
DLAT	1737	Pyrimidifen	0.0823907	0.189542	0.215433	0.879818	0.378958	0.78502
DLD	1738	Pyrimidifen	0.0823907	-1.20445	1.67924	-0.717258	0.473215	0.809788
DLG4	1742	Pyrimidifen	0.0823907	-0.726747	0.469663	-1.54738	0.121771	0.576863
DLGAP5	9787	Pyrimidifen	0.0823907	2.01405	0.641294	3.1406	0.00168602	0.217596
DLL1	28514	Pyrimidifen	0.0823907	-1.0722	0.653101	-1.64171	0.10065	0.56801
DLL4	54567	Pyrimidifen	0.0823907	-0.908818	0.751748	-1.20894	0.226686	0.673457
DMRTA1	63951	Pyrimidifen	0.0823907	-0.58734	0.424666	-1.38306	0.166645	0.633656
DMTF1	9988	Pyrimidifen	0.0823907	0.39287	0.768735	0.51106	0.609309	0.863581
DNA2	1763	Pyrimidifen	0.0823907	0.964872	0.441257	2.18664	0.0287686	0.464106
DNAJA3	9093	Pyrimidifen	0.0823907	-0.34039	0.631189	-0.539283	0.589691	0.853809
DNAJB1	3337	Pyrimidifen	0.0823907	-1.50997	1.78187	-0.847406	0.396769	0.788341
DNAJB14	79982	Pyrimidifen	0.0823907	0.402293	0.397208	1.0128	0.311154	0.735287
DNAJB4	11080	Pyrimidifen	0.0823907	-0.221619	0.55668	-0.398108	0.69055	0.889124
DNAJB6	10049	Pyrimidifen	0.0823907	0.341876	0.216474	1.5793	0.114268	0.575895
DNAJB9	4189	Pyrimidifen	0.0823907	0.725552	0.54125	1.34051	0.180079	0.647056
DNAJC15	29103	Pyrimidifen	0.0823907	0.672586	0.605085	1.11156	0.266329	0.701473
DNM1	1759	Pyrimidifen	0.0823907	-0.142657	0.304072	-0.469156	0.638958	0.86921
DNM1L	10059	Pyrimidifen	0.0823907	0.342934	0.403208	0.850516	0.395038	0.788341
DNMT1	1786	Pyrimidifen	0.0823907	-2.09226	0.761291	-2.7483	0.00599056	0.417974
DNMT3A	1788	Pyrimidifen	0.0823907	-0.294885	0.343186	-0.859256	0.390199	0.788341
DNTTIP2	30836	Pyrimidifen	0.0823907	-0.318609	0.353573	-0.901113	0.367528	0.780597
DOCK2	1794	Pyrimidifen	0.0823907	-0.614105	1.25871	-0.487883	0.625633	0.867249
DPH2	1802	Pyrimidifen	0.0823907	-2.75364	1.43539	-1.91839	0.0550614	0.526903
DPM2	8818	Pyrimidifen	0.0823907	0.245021	0.236081	1.03787	0.299331	0.727831
DPP10	57628	Pyrimidifen	0.0823907	0.615982	0.4994	1.23344	0.21741	0.670883
DPY30	84661	Pyrimidifen	0.0823907	1.12846	0.722139	1.56266	0.118133	0.576863
DRAP1	10589	Pyrimidifen	0.0823907	0.679808	0.439222	1.54775	0.121681	0.576863
DRD2	1813	Pyrimidifen	0.0823907	-0.824761	0.373602	-2.20759	0.0272726	0.464106
DSC3	1824	Pyrimidifen	0.0823907	1.96154	1.68314	1.16541	0.243854	0.681679
DSG2	1829	Pyrimidifen	0.0823907	0.995689	0.758781	1.31222	0.189446	0.652516
DSG3	1830	Pyrimidifen	0.0823907	-0.446425	1.39017	-0.32113	0.748112	0.910104
DTL	10673	Pyrimidifen	0.0823907	0.215453	0.378248	0.569608	0.568944	0.842971
DUSP1	1843	Pyrimidifen	0.0823907	-0.202063	0.239518	-0.843621	0.398881	0.788341
DUSP11	8446	Pyrimidifen	0.0823907	0.927349	0.684023	1.35573	0.175186	0.645969
DUSP14	11072	Pyrimidifen	0.0823907	0.187968	0.306928	0.612417	0.540262	0.833568
DUSP22	56940	Pyrimidifen	0.0823907	0.221058	0.251431	0.879199	0.379293	0.78502
DUSP3	1845	Pyrimidifen	0.0823907	0.14805	0.253773	0.583394	0.559628	0.839781
DUSP4	1846	Pyrimidifen	0.0823907	-0.854335	0.491538	-1.73808	0.0821961	0.551703
DUSP6	1848	Pyrimidifen	0.0823907	-0.972786	1.13024	-0.86069	0.389409	0.788341
DYNLL1	8655	Pyrimidifen	0.0823907	1.24555	0.612815	2.03251	0.0421016	0.514281
DYNLT3	6990	Pyrimidifen	0.0823907	0.319904	0.294134	1.08761	0.276766	0.708087
DYRK3	8444	Pyrimidifen	0.0823907	0.0462004	0.247368	0.186768	0.851842	0.943586
E2F1	1869	Pyrimidifen	0.0823907	-0.822847	0.547092	-1.50404	0.132572	0.590523
E2F7	144455	Pyrimidifen	0.0823907	-0.107489	0.626424	-0.171591	0.863759	0.948861
E2F8	79733	Pyrimidifen	0.0823907	-0.861588	0.615298	-1.40028	0.161431	0.625757
EAPP	55837	Pyrimidifen	0.0823907	0.793482	0.563285	1.40867	0.158933	0.620461
EBF1	1879	Pyrimidifen	0.0823907	-0.305745	0.361112	-0.846675	0.397176	0.788341
EBF3	22924	Pyrimidifen	0.0823907	-0.582739	0.344379	-1.69214	0.0906184	0.556202
EBNA1BP2	10969	Pyrimidifen	0.0823907	0.0355718	0.296144	0.120116	0.904391	0.964681
EBP	2720	Pyrimidifen	0.0823907	0.493156	0.453565	1.08729	0.276909	0.708087
ECD	7979	Pyrimidifen	0.0823907	-0.113192	0.174213	-0.649729	0.515867	0.824936
ECH1	1891	Pyrimidifen	0.0823907	0.252102	0.361223	0.697913	0.485232	0.813291
ECI1	1632	Pyrimidifen	0.0823907	0.0151194	0.579965	0.0260695	0.979202	0.992109
EDEM1	9695	Pyrimidifen	0.0823907	-0.560466	0.896208	-0.625375	0.531725	0.829733
EEA1	8411	Pyrimidifen	0.0823907	0.348562	0.544855	0.639734	0.522346	0.828137
EED	8726	Pyrimidifen	0.0823907	0.472162	0.418966	1.12697	0.259755	0.697556
EEF1B2	1933	Pyrimidifen	0.0823907	1.08672	0.508792	2.13589	0.0326883	0.494608
EEF1G	1937	Pyrimidifen	0.0823907	-0.395361	0.557769	-0.708826	0.478433	0.811219
EEF2	1938	Pyrimidifen	0.0823907	-0.181223	0.286602	-0.632316	0.52718	0.829733
EEF2K	29904	Pyrimidifen	0.0823907	-0.982276	0.604198	-1.62575	0.104003	0.571884
EFCAB14	9813	Pyrimidifen	0.0823907	-0.01257	0.342617	-0.0366883	0.970734	0.99092
EFNA1	1942	Pyrimidifen	0.0823907	0.00596697	1.01765	0.00586347	0.995322	0.999144
EGFR	1956	Pyrimidifen	0.0823907	-1.38863	1.59456	-0.870858	0.383832	0.78502
EGR1	1958	Pyrimidifen	0.0823907	-1.04513	0.977987	-1.06865	0.285227	0.714082
EI24	9538	Pyrimidifen	0.0823907	0.540071	0.449756	1.20081	0.229826	0.673457
EIF1	10209	Pyrimidifen	0.0823907	-0.0436195	0.392118	-0.111241	0.911426	0.967911
EIF1AX	1964	Pyrimidifen	0.0823907	-0.259744	0.293268	-0.885685	0.375787	0.78502
EIF2B1	1967	Pyrimidifen	0.0823907	0.16669	0.369022	0.451709	0.651479	0.874484
EIF2S1	1965	Pyrimidifen	0.0823907	-0.0546993	0.274667	-0.199148	0.842147	0.942718
EIF2S2	8894	Pyrimidifen	0.0823907	1.00836	0.714013	1.41225	0.157877	0.619436
EIF3A	3692	Pyrimidifen	0.0823907	-0.0458983	0.249438	-0.184007	0.854008	0.943586
EIF3C	8663	Pyrimidifen	0.0823907	-0.910471	0.586953	-1.55118	0.120858	0.576863
EIF3D	8664	Pyrimidifen	0.0823907	0.360905	0.475182	0.759509	0.447548	0.79831
EIF3E	3646	Pyrimidifen	0.0823907	0.0634752	0.339978	0.186704	0.851893	0.943586
EIF3K	27335	Pyrimidifen	0.0823907	0.540807	0.32402	1.66905	0.0951066	0.566325
EIF4B	1975	Pyrimidifen	0.0823907	0.257465	0.163841	1.57143	0.116082	0.576863
EIF4EBP1	1978	Pyrimidifen	0.0823907	0.166192	0.145556	1.14177	0.253548	0.693622
EIF4G1	1981	Pyrimidifen	0.0823907	-0.100245	0.329981	-0.303791	0.761287	0.916573
ELAC2	60528	Pyrimidifen	0.0823907	0.203829	0.526195	0.387364	0.698487	0.890223
ELAVL1	1994	Pyrimidifen	0.0823907	-0.361594	0.351774	-1.02792	0.30399	0.728911
ELAVL3	1995	Pyrimidifen	0.0823907	-3.23624	0.887215	-3.64764	0.000264657	0.0829509
ELMOD1	55531	Pyrimidifen	0.0823907	-0.11052	0.288791	-0.382699	0.701943	0.89124
ELOVL6	79071	Pyrimidifen	0.0823907	-0.761716	0.613245	-1.24211	0.214197	0.667233
EMG1	10436	Pyrimidifen	0.0823907	-0.933609	0.810734	-1.15156	0.249502	0.689656
EMX1	2016	Pyrimidifen	0.0823907	-1.3808	0.783039	-1.76338	0.0778358	0.537195
EMX2	2018	Pyrimidifen	0.0823907	-0.0719533	0.806151	-0.0892553	0.928879	0.975101
EMX2OS	196047	Pyrimidifen	0.0823907	1.18063	2.02186	0.583935	0.559264	0.839781
EN1	2019	Pyrimidifen	0.0823907	-1.6073	1.12807	-1.42482	0.154209	0.616747
ENC1	8507	Pyrimidifen	0.0823907	-0.731715	1.1255	-0.650127	0.51561	0.824936
ENDOG	2021	Pyrimidifen	0.0823907	-1.35736	0.672715	-2.01773	0.0436195	0.514281
ENO2	2026	Pyrimidifen	0.0823907	-0.165405	0.343628	-0.48135	0.630268	0.868158
ENOPH1	58478	Pyrimidifen	0.0823907	-0.0366122	0.239465	-0.152892	0.878484	0.956523
ENOSF1	55556	Pyrimidifen	0.0823907	-2.35924	1.36015	-1.73455	0.0828214	0.552311
EOMES	8320	Pyrimidifen	0.0823907	0.923769	1.40219	0.658803	0.510023	0.824936
EP300	2033	Pyrimidifen	0.0823907	-0.466862	0.532103	-0.87739	0.380275	0.78502
EPB41L2	2037	Pyrimidifen	0.0823907	0.0164243	0.433812	0.0378605	0.969799	0.99092
EPHA3	2042	Pyrimidifen	0.0823907	-0.80553	0.43921	-1.83404	0.0666477	0.526903
EPHA7	2045	Pyrimidifen	0.0823907	0.0534772	1.51674	0.0352581	0.971874	0.99092
EPHB2	2048	Pyrimidifen	0.0823907	-0.0769049	0.294521	-0.261119	0.794001	0.923179
EPHX1	2052	Pyrimidifen	0.0823907	0.176959	0.260959	0.678112	0.497701	0.822184
EPHX2	2053	Pyrimidifen	0.0823907	0.58655	0.50944	1.15136	0.249584	0.689656
EPS15	2060	Pyrimidifen	0.0823907	0.0386704	0.274596	0.140826	0.888007	0.958275
ERBB2	2064	Pyrimidifen	0.0823907	-1.29307	1.88932	-0.684414	0.493714	0.820613
ERBB3	2065	Pyrimidifen	0.0823907	-0.206731	1.08102	-0.191236	0.84834	0.942887
ERO1A	30001	Pyrimidifen	0.0823907	0.64434	0.394932	1.63152	0.10278	0.56801
ERO1B	56605	Pyrimidifen	0.0823907	0.511132	0.586045	0.872172	0.383114	0.78502
ESPL1	9700	Pyrimidifen	0.0823907	1.13055	1.51648	0.745512	0.455962	0.800278
ETF1	2107	Pyrimidifen	0.0823907	0.248406	0.285842	0.869033	0.384829	0.78502
ETFA	2108	Pyrimidifen	0.0823907	0.0825413	0.109933	0.750836	0.452751	0.800278
ETFB	2109	Pyrimidifen	0.0823907	0.6634	0.466513	1.42204	0.155015	0.617247
ETNK1	55500	Pyrimidifen	0.0823907	-0.114704	0.169708	-0.67589	0.499111	0.822184
ETS1	2113	Pyrimidifen	0.0823907	0.188702	0.830712	0.227157	0.820302	0.931511
ETV1	2115	Pyrimidifen	0.0823907	-0.0933767	0.193845	-0.481707	0.630014	0.868158
EVL	51466	Pyrimidifen	0.0823907	-0.25668	0.419614	-0.611705	0.540733	0.833709
EXO1	9156	Pyrimidifen	0.0823907	0.259514	0.49174	0.527746	0.597675	0.857028
EXOG	9941	Pyrimidifen	0.0823907	0.135598	0.243199	0.55756	0.577145	0.849191
EXOSC4	54512	Pyrimidifen	0.0823907	0.235458	0.303223	0.776517	0.437444	0.796425
EXOSC5	56915	Pyrimidifen	0.0823907	-1.03346	0.686853	-1.50463	0.13242	0.590523
EXOSC8	11340	Pyrimidifen	0.0823907	1.24977	0.565795	2.20888	0.027183	0.464106
EXT1	2131	Pyrimidifen	0.0823907	-0.0218526	0.289464	-0.0754935	0.939822	0.976445
EXTL1	2134	Pyrimidifen	0.0823907	-0.498771	1.19544	-0.417228	0.676511	0.883382
EZH2	2146	Pyrimidifen	0.0823907	-0.34454	0.27277	-1.26312	0.206547	0.663355
F2R	2149	Pyrimidifen	0.0823907	-0.0464487	1.28838	-0.0360519	0.971241	0.99092
F3	1272	Pyrimidifen	0.0823907	-0.0169311	0.199624	-0.0848149	0.932409	0.976021
FAH	2175	Pyrimidifen	0.0823907	-0.786218	0.855741	-0.918757	0.358223	0.772803
FAIM	55179	Pyrimidifen	0.0823907	0.676158	0.678146	0.997067	0.318732	0.736878
FAM13A	10144	Pyrimidifen	0.0823907	-0.555177	0.318902	-1.7409	0.0817009	0.551544
FAM174A	345757	Pyrimidifen	0.0823907	0.154755	0.427738	0.361798	0.717503	0.896981
FAM20B	9917	Pyrimidifen	0.0823907	-0.232594	0.71708	-0.324362	0.745664	0.910104
FAM229B	619208	Pyrimidifen	0.0823907	1.32585	0.602903	2.1991	0.0278705	0.464106
FAM57A	79850	Pyrimidifen	0.0823907	-0.178902	0.535803	-0.333895	0.738459	0.907663
FAM63A	55793	Pyrimidifen	0.0823907	-0.0290705	0.939174	-0.0309532	0.975307	0.992109
FAM69A	388650	Pyrimidifen	0.0823907	-0.0573367	0.289596	-0.197989	0.843054	0.942718
FAM72A	729533	Pyrimidifen	0.0823907	0.375628	0.321216	1.16939	0.242245	0.681679
FAM72B	653820	Pyrimidifen	0.0823907	1.3265	1.7244	0.769256	0.441741	0.796425
FAM72C	554282	Pyrimidifen	0.0823907	0.457299	0.68382	0.668742	0.50366	0.822497
FAM83D	81610	Pyrimidifen	0.0823907	0.0853574	0.617838	0.138155	0.890118	0.958275
FAM96A	84191	Pyrimidifen	0.0823907	-0.121122	0.707636	-0.171164	0.864095	0.948861
FAM96B	51647	Pyrimidifen	0.0823907	0.56948	0.367303	1.55044	0.121036	0.576863
FANCI	55215	Pyrimidifen	0.0823907	0.849435	0.446809	1.90111	0.0572872	0.526903
FAS	355	Pyrimidifen	0.0823907	0.253098	1.39704	0.181167	0.856236	0.943586
FASN	2194	Pyrimidifen	0.0823907	-0.694752	0.621694	-1.11751	0.263775	0.701034
FASTKD5	60493	Pyrimidifen	0.0823907	0.0228579	0.31232	0.0731872	0.941657	0.976445
FAT1	2195	Pyrimidifen	0.0823907	0.521351	0.4679	1.11424	0.265178	0.701413
FBL	2091	Pyrimidifen	0.0823907	0.709727	0.349914	2.02829	0.0425309	0.514281
FBXL12	54850	Pyrimidifen	0.0823907	-0.418806	0.388506	-1.07799	0.281038	0.711707
FBXO11	80204	Pyrimidifen	0.0823907	0.929392	0.636291	1.46064	0.144114	0.600329
FBXO21	23014	Pyrimidifen	0.0823907	-0.0119008	0.823496	-0.0144515	0.98847	0.995274
FBXO22	26263	Pyrimidifen	0.0823907	-0.0867953	0.72635	-0.119495	0.904883	0.964681
FBXO5	26271	Pyrimidifen	0.0823907	-0.326048	0.331501	-0.98355	0.325337	0.744214
FBXO7	25793	Pyrimidifen	0.0823907	-0.179835	0.364671	-0.493143	0.621912	0.866814
FCER1G	2207	Pyrimidifen	0.0823907	-0.670834	0.667023	-1.00571	0.314553	0.735463
FCHO1	23149	Pyrimidifen	0.0823907	-0.538441	0.935616	-0.575494	0.564957	0.841986
FDFT1	2222	Pyrimidifen	0.0823907	0.556542	0.365321	1.52343	0.12765	0.583467
FDPS	2224	Pyrimidifen	0.0823907	0.251149	0.536119	0.468457	0.639458	0.86921
FEN1	2237	Pyrimidifen	0.0823907	-0.099635	0.526056	-0.1894	0.84978	0.943586
FERMT2	10979	Pyrimidifen	0.0823907	-0.175004	0.387538	-0.451578	0.651573	0.874484
FEZ2	9637	Pyrimidifen	0.0823907	0.216639	0.160582	1.34909	0.177307	0.645969
FGF2	2247	Pyrimidifen	0.0823907	0.170669	0.308426	0.553357	0.580019	0.850075
FGF7	2252	Pyrimidifen	0.0823907	0.299972	0.435349	0.689037	0.4908	0.819494
FGF8	2253	Pyrimidifen	0.0823907	0.835872	0.703578	1.18803	0.234821	0.676091
FGFR2	2263	Pyrimidifen	0.0823907	-0.688433	0.760227	-0.905563	0.365167	0.777842
FHL2	2274	Pyrimidifen	0.0823907	-1.35372	0.554055	-2.4433	0.0145538	0.461738
FIG4	9896	Pyrimidifen	0.0823907	0.218081	0.241944	0.90137	0.367391	0.780597
FIGF	2277	Pyrimidifen	0.0823907	0.288295	0.413696	0.696877	0.48588	0.813756
FIS1	51024	Pyrimidifen	0.0823907	0.420327	1.89855	0.221394	0.824786	0.934306
FKBP14	55033	Pyrimidifen	0.0823907	-0.330043	0.464525	-0.710494	0.477398	0.811219
FKBP1A	2280	Pyrimidifen	0.0823907	0.920971	0.648977	1.41911	0.155867	0.619436
FKBP4	2288	Pyrimidifen	0.0823907	-0.486119	0.55427	-0.877043	0.380463	0.78502
FKBP5	2289	Pyrimidifen	0.0823907	0.0806219	0.25132	0.320793	0.748367	0.910104
FLAD1	80308	Pyrimidifen	0.0823907	0.104307	0.449062	0.232278	0.816322	0.929974
FLNA	2316	Pyrimidifen	0.0823907	-0.237823	0.337943	-0.703736	0.481597	0.812055
FLRT2	23768	Pyrimidifen	0.0823907	-0.0911057	0.473635	-0.192354	0.847465	0.942802
FN1	2335	Pyrimidifen	0.0823907	-0.238454	0.301702	-0.790363	0.429316	0.796425
FOLH1	2346	Pyrimidifen	0.0823907	-1.6692	1.28681	-1.29716	0.194577	0.659436
FOSB	2354	Pyrimidifen	0.0823907	-1.52376	1.84954	-0.82386	0.410019	0.789449
FOXJ3	22887	Pyrimidifen	0.0823907	0.221222	0.560954	0.394367	0.69331	0.889512
FOXO3	2309	Pyrimidifen	0.0823907	0.496138	0.531483	0.933499	0.350562	0.769134
FOXO4	4303	Pyrimidifen	0.0823907	-0.595262	0.53291	-1.117	0.263993	0.701034
FPGS	2356	Pyrimidifen	0.0823907	-0.222148	0.239967	-0.925747	0.354578	0.771348
FPGT	8790	Pyrimidifen	0.0823907	1.41686	1.62744	0.870608	0.383968	0.78502
FRS2	10818	Pyrimidifen	0.0823907	-0.181576	0.515434	-0.352278	0.72463	0.901268
FSD1	79187	Pyrimidifen	0.0823907	-0.845498	0.606465	-1.39414	0.163275	0.630678
FSTL1	11167	Pyrimidifen	0.0823907	-0.315442	0.39709	-0.794385	0.426971	0.796425
FTH1	2495	Pyrimidifen	0.0823907	0.284784	0.57072	0.49899	0.617786	0.866639
FTL	2512	Pyrimidifen	0.0823907	-1.00473	0.549366	-1.82889	0.0674161	0.526903
FURIN	5045	Pyrimidifen	0.0823907	-0.0327595	1.16727	-0.028065	0.97761	0.992109
FUT4	2526	Pyrimidifen	0.0823907	-1.5432	0.726347	-2.1246	0.03362	0.495232
FYN	2534	Pyrimidifen	0.0823907	-0.0351499	0.266295	-0.131996	0.894988	0.960197
FZD1	8321	Pyrimidifen	0.0823907	-0.914635	0.443738	-2.06121	0.0392834	0.504022
FZD2	2535	Pyrimidifen	0.0823907	-1.08389	0.74526	-1.45438	0.145841	0.600329
G3BP1	10146	Pyrimidifen	0.0823907	0.290752	0.161051	1.80534	0.0710214	0.530191
G3BP2	9908	Pyrimidifen	0.0823907	0.255516	0.216671	1.17928	0.238286	0.678974
G6PD	2539	Pyrimidifen	0.0823907	-0.313543	0.278497	-1.12584	0.260233	0.697984
GAA	2548	Pyrimidifen	0.0823907	-1.08094	0.637306	-1.69611	0.0898651	0.556202
GABARAPL1	23710	Pyrimidifen	0.0823907	0.0347327	1.32204	0.0262721	0.97904	0.992109
GABBR1	2550	Pyrimidifen	0.0823907	-0.681884	0.823101	-0.828433	0.407425	0.789449
GABPB1	2553	Pyrimidifen	0.0823907	-0.0433395	0.275673	-0.157213	0.875077	0.954925
GABRB3	2562	Pyrimidifen	0.0823907	0.000209859	0.378961	0.000553773	0.999558	1
GADD45A	1647	Pyrimidifen	0.0823907	0.341957	0.297993	1.14753	0.251162	0.69022
GADD45B	4616	Pyrimidifen	0.0823907	-1.55602	0.921271	-1.689	0.0912199	0.556202
GADD45G	10912	Pyrimidifen	0.0823907	-1.51989	0.806466	-1.88463	0.0594794	0.526903
GAGE1	2543	Pyrimidifen	0.0823907	-2.03366	1.59205	-1.27738	0.201467	0.659485
GAGE2A	729447	Pyrimidifen	0.0823907	-2.74126	1.58687	-1.72747	0.0840842	0.555202
GAGE2D	729408	Pyrimidifen	0.0823907	-1.25691	1.37164	-0.916357	0.35948	0.773992
GALE	2582	Pyrimidifen	0.0823907	-0.24968	0.389098	-0.64169	0.521074	0.828137
GALNT3	2591	Pyrimidifen	0.0823907	-0.260526	0.528869	-0.492609	0.622289	0.866814
GAP43	2596	Pyrimidifen	0.0823907	-0.379757	0.525556	-0.722581	0.469937	0.808495
GAPDH	2597	Pyrimidifen	0.0823907	0.077093	0.151468	0.508973	0.610771	0.86366
GAS2	2620	Pyrimidifen	0.0823907	-0.0636772	0.530817	-0.119961	0.904514	0.964681
GATA2	2624	Pyrimidifen	0.0823907	0.0122938	0.738896	0.0166381	0.986725	0.994659
GBF1	8729	Pyrimidifen	0.0823907	-0.426139	0.544734	-0.782288	0.434045	0.796425
GCLC	2729	Pyrimidifen	0.0823907	0.00778626	0.351476	0.022153	0.982326	0.992733
GCLM	2730	Pyrimidifen	0.0823907	0.376841	0.190143	1.98188	0.0474922	0.526251
GDF15	9518	Pyrimidifen	0.0823907	-0.682475	0.378495	-1.80313	0.0713677	0.530782
GDI2	2665	Pyrimidifen	0.0823907	0.426999	0.311889	1.36908	0.170976	0.643432
GDPD3	79153	Pyrimidifen	0.0823907	-2.5953	1.76612	-1.46949	0.141699	0.60017
GDPD5	81544	Pyrimidifen	0.0823907	-3.47529	1.87296	-1.85551	0.063524	0.526903
GEMIN5	25929	Pyrimidifen	0.0823907	-0.0194122	0.376575	-0.0515494	0.958888	0.985406
GEN1	348654	Pyrimidifen	0.0823907	-0.319599	0.548786	-0.582374	0.560315	0.839781
GFOD1	54438	Pyrimidifen	0.0823907	0.166907	0.508127	0.328475	0.742552	0.910104
GGCX	2677	Pyrimidifen	0.0823907	-0.231437	0.329202	-0.703025	0.48204	0.812055
GGH	8836	Pyrimidifen	0.0823907	1.45401	0.626322	2.3215	0.02026	0.464106
GGT1	2678	Pyrimidifen	0.0823907	-0.631306	1.27511	-0.495099	0.62053	0.866814
GGT5	2687	Pyrimidifen	0.0823907	0.988905	1.29075	0.766149	0.443587	0.796425
GIMAP4	55303	Pyrimidifen	0.0823907	-3.97927	2.20421	-1.80531	0.0710266	0.530191
GIMAP8	155038	Pyrimidifen	0.0823907	-2.66547	1.01721	-2.62038	0.00878329	0.428234
GIN1	54826	Pyrimidifen	0.0823907	0.635532	0.86521	0.734541	0.462619	0.801851
GINS1	9837	Pyrimidifen	0.0823907	-0.635415	1.47322	-0.431311	0.666242	0.879756
GINS2	51659	Pyrimidifen	0.0823907	-0.207567	0.25506	-0.813794	0.415763	0.793781
GINS3	64785	Pyrimidifen	0.0823907	-0.25675	0.387428	-0.662702	0.507521	0.823177
GJA1	2697	Pyrimidifen	0.0823907	1.25324	0.672635	1.86318	0.0624366	0.526903
GLB1	2720	Pyrimidifen	0.0823907	-0.024003	0.662038	-0.0362562	0.971078	0.99092
GLDC	2731	Pyrimidifen	0.0823907	-0.447762	0.630881	-0.70974	0.477865	0.811219
GLI3	2737	Pyrimidifen	0.0823907	-0.721015	0.934681	-0.771403	0.440468	0.796425
GLOD4	51031	Pyrimidifen	0.0823907	-0.0170614	0.721098	-0.0236603	0.981124	0.992109
GLRX	2745	Pyrimidifen	0.0823907	0.0260831	0.181962	0.143344	0.886018	0.958275
GLUD1	2746	Pyrimidifen	0.0823907	2.2857	1.36143	1.6789	0.0931713	0.56469
GLUL	2752	Pyrimidifen	0.0823907	0.323332	0.278102	1.16264	0.244977	0.683816
GMIP	51291	Pyrimidifen	0.0823907	-0.309087	1.09688	-0.281787	0.778107	0.919419
GMNN	51053	Pyrimidifen	0.0823907	0.850365	0.461804	1.8414	0.0655631	0.526903
GMPR2	51292	Pyrimidifen	0.0823907	-0.343299	0.466826	-0.73539	0.462102	0.801851
GNA11	2767	Pyrimidifen	0.0823907	-2.73814	1.54093	-1.77694	0.0755783	0.536406
GNA15	2769	Pyrimidifen	0.0823907	-0.101666	1.48339	-0.0685364	0.945359	0.977435
GNAI1	2770	Pyrimidifen	0.0823907	0.211898	0.713929	0.296806	0.766615	0.918598
GNAI2	2771	Pyrimidifen	0.0823907	-0.0528438	0.19818	-0.266645	0.789742	0.921646
GNAI3	2773	Pyrimidifen	0.0823907	-0.155521	0.394623	-0.3941	0.693507	0.889512
GNAQ	2776	Pyrimidifen	0.0823907	0.0891505	0.294519	0.302699	0.762119	0.916573
GNAS	2778	Pyrimidifen	0.0823907	-0.130992	0.162928	-0.803988	0.421404	0.796425
GNB1	2782	Pyrimidifen	0.0823907	-0.00850963	0.242014	-0.0351617	0.971951	0.99092
GNB3	2784	Pyrimidifen	0.0823907	-0.353011	1.10213	-0.3203	0.748741	0.910104
GNB5	10681	Pyrimidifen	0.0823907	-0.0733515	0.387702	-0.189196	0.849939	0.943586
GNMT	27232	Pyrimidifen	0.0823907	-1.49399	0.934974	-1.59789	0.110067	0.573519
GNPDA1	10007	Pyrimidifen	0.0823907	0.227939	0.185896	1.22616	0.220138	0.671134
GNS	2799	Pyrimidifen	0.0823907	0.303611	0.354682	0.856009	0.391993	0.788341
GOLGA2	2801	Pyrimidifen	0.0823907	-0.443193	0.354435	-1.25042	0.211145	0.666042
GOLT1B	51026	Pyrimidifen	0.0823907	1.22342	0.770363	1.58811	0.112261	0.57547
GOT1	2805	Pyrimidifen	0.0823907	0.164509	0.323395	0.508692	0.610968	0.86366
GPATCH8	23131	Pyrimidifen	0.0823907	-0.126601	0.374102	-0.338413	0.735052	0.907194
GPC1	2817	Pyrimidifen	0.0823907	-1.1302	0.75168	-1.50357	0.132693	0.590523
GPI	2821	Pyrimidifen	0.0823907	0.169467	0.274801	0.616691	0.537439	0.830966
GPR89A	653519	Pyrimidifen	0.0823907	0.444084	0.252588	1.75814	0.0787239	0.53975
GPR89B	51463	Pyrimidifen	0.0823907	0.631845	0.393435	1.60597	0.10828	0.573519
GPS1	2873	Pyrimidifen	0.0823907	-0.0996543	0.216669	-0.459937	0.645561	0.870535
GPX1	2876	Pyrimidifen	0.0823907	0.051851	0.210388	0.246454	0.805331	0.927287
GPX4	2879	Pyrimidifen	0.0823907	0.733516	0.37437	1.95933	0.0500739	0.526903
GRB10	2887	Pyrimidifen	0.0823907	0.188287	0.349981	0.537991	0.590583	0.853809
GRB14	2888	Pyrimidifen	0.0823907	0.46488	1.14621	0.405579	0.685052	0.88643
GREB1	9687	Pyrimidifen	0.0823907	-0.145483	0.29686	-0.490075	0.624081	0.866814
GRIA2	2891	Pyrimidifen	0.0823907	-0.16614	0.463049	-0.358795	0.719748	0.89815
GRIK5	2901	Pyrimidifen	0.0823907	-0.699141	0.634929	-1.10113	0.270839	0.70322
GRIN2C	2905	Pyrimidifen	0.0823907	-3.01915	2.17604	-1.38745	0.165304	0.631841
GRIN2D	2906	Pyrimidifen	0.0823907	-0.115592	0.829031	-0.13943	0.88911	0.958275
GRM4	2914	Pyrimidifen	0.0823907	-0.908269	0.438258	-2.07245	0.0382232	0.499295
GRN	2896	Pyrimidifen	0.0823907	-0.325537	0.605262	-0.537845	0.590684	0.853809
GRWD1	83743	Pyrimidifen	0.0823907	-0.1651	0.6932	-0.23817	0.811749	0.929279
GSDMB	55876	Pyrimidifen	0.0823907	-0.184933	0.27278	-0.677957	0.497799	0.822184
GSK3A	2931	Pyrimidifen	0.0823907	-0.0658388	0.35822	-0.183794	0.854175	0.943586
GSK3B	2932	Pyrimidifen	0.0823907	0.282998	0.329819	0.858039	0.390871	0.788341
GSN	2934	Pyrimidifen	0.0823907	-1.29019	0.936385	-1.37784	0.168253	0.638456
GSR	2936	Pyrimidifen	0.0823907	0.160661	0.288405	0.557067	0.577482	0.849191
GSTA4	2941	Pyrimidifen	0.0823907	-0.463679	1.21891	-0.380404	0.703645	0.892046
GSTM1	2944	Pyrimidifen	0.0823907	0.5084	1.13281	0.448795	0.653579	0.874895
GSTM2	2946	Pyrimidifen	0.0823907	-0.276659	0.521351	-0.530657	0.595656	0.857028
GSTM3	2947	Pyrimidifen	0.0823907	0.879001	0.493235	1.78211	0.0747308	0.536406
GSTO1	9446	Pyrimidifen	0.0823907	0.65556	0.362907	1.80641	0.0708536	0.530191
GSTP1	2950	Pyrimidifen	0.0823907	0.797784	0.487297	1.63716	0.101597	0.56801
GSTZ1	2954	Pyrimidifen	0.0823907	0.47013	0.585936	0.802356	0.422347	0.796425
GTF2A2	2958	Pyrimidifen	0.0823907	0.703351	0.795069	0.884641	0.37635	0.78502
GTF2E2	2961	Pyrimidifen	0.0823907	0.709517	0.539311	1.3156	0.188309	0.651655
GTF2H2	2966	Pyrimidifen	0.0823907	-1.3445	0.929639	-1.44625	0.148106	0.606339
GTF2H2B	653238	Pyrimidifen	0.0823907	0.163649	0.409379	0.39975	0.689341	0.888926
GTF2H2C	728340	Pyrimidifen	0.0823907	0.158742	0.206158	0.770005	0.441297	0.796425
GTF2IP1	2970	Pyrimidifen	0.0823907	-0.0522855	0.332623	-0.157191	0.875094	0.954925
GTPBP8	29083	Pyrimidifen	0.0823907	0.69086	0.543277	1.27165	0.203496	0.659485
GUCY1A3	2982	Pyrimidifen	0.0823907	0.625617	0.962281	0.65014	0.515602	0.824936
GUCY1B3	2983	Pyrimidifen	0.0823907	0.255318	0.882776	0.289222	0.772411	0.919419
GUSB	2990	Pyrimidifen	0.0823907	0.0525155	0.371054	0.141531	0.887451	0.958275
GXYLT1	283464	Pyrimidifen	0.0823907	-0.104163	1.0034	-0.10381	0.91732	0.971333
H1F0	3005	Pyrimidifen	0.0823907	-0.977801	0.521943	-1.87339	0.061015	0.526903
H2AFV	94239	Pyrimidifen	0.0823907	-0.125887	0.348701	-0.361017	0.718087	0.89719
H2AFX	3014	Pyrimidifen	0.0823907	-0.409286	0.650436	-0.629249	0.529186	0.829733
H2AFZ	3015	Pyrimidifen	0.0823907	0.376937	0.157746	2.38952	0.0168705	0.461738
HACD3	51495	Pyrimidifen	0.0823907	-0.312734	0.504017	-0.620483	0.53494	0.830966
HADH	3030	Pyrimidifen	0.0823907	1.94707	1.07501	1.81122	0.0701072	0.530191
HADHA	3030	Pyrimidifen	0.0823907	0.018791	0.276642	0.0679255	0.945845	0.977477
HAT1	8520	Pyrimidifen	0.0823907	0.991454	0.689956	1.43698	0.150723	0.611251
HAUS1	115106	Pyrimidifen	0.0823907	1.12645	0.634917	1.77417	0.0760356	0.536406
HBA2	3040	Pyrimidifen	0.0823907	-2.13616	1.59893	-1.33599	0.181552	0.647056
HCK	3055	Pyrimidifen	0.0823907	-1.44477	1.20153	-1.20244	0.229193	0.673457
HCST	10870	Pyrimidifen	0.0823907	0.856929	0.640011	1.33893	0.180594	0.647056
HDAC2	3066	Pyrimidifen	0.0823907	-0.219799	0.383052	-0.573809	0.566097	0.841986
HDAC6	10013	Pyrimidifen	0.0823907	-0.162679	0.283658	-0.573504	0.566304	0.841986
HDAC9	9734	Pyrimidifen	0.0823907	-0.553481	0.730322	-0.757858	0.448536	0.798715
HDGFRP3	50810	Pyrimidifen	0.0823907	-0.0997484	0.357038	-0.279378	0.779955	0.91948
HEATR1	55127	Pyrimidifen	0.0823907	-0.0854137	1.23799	-0.0689938	0.944995	0.977435
HEBP1	4780	Pyrimidifen	0.0823907	0.734082	1.21699	0.603195	0.546379	0.83712
HECTD2	143279	Pyrimidifen	0.0823907	0.483125	0.331432	1.45769	0.144926	0.600329
HELLS	3070	Pyrimidifen	0.0823907	0.880698	0.691095	1.27435	0.202539	0.659485
HERC5	51191	Pyrimidifen	0.0823907	-0.331107	0.891623	-0.371353	0.710375	0.893159
HERPUD1	9709	Pyrimidifen	0.0823907	-0.035178	0.337262	-0.104305	0.916928	0.971333
HES1	3280	Pyrimidifen	0.0823907	-0.64611	0.816367	-0.791446	0.428684	0.796425
HES5	388585	Pyrimidifen	0.0823907	-2.47444	0.902803	-2.74084	0.00612815	0.417974
HEXA	3073	Pyrimidifen	0.0823907	-0.449542	0.454228	-0.989684	0.322329	0.741967
HEXB	3074	Pyrimidifen	0.0823907	0.861545	0.477263	1.80518	0.0710466	0.530191
HIF1A	3091	Pyrimidifen	0.0823907	0.174286	0.226954	0.767937	0.442525	0.796425
HIKESHI	51501	Pyrimidifen	0.0823907	0.353565	0.34982	1.0107	0.312158	0.735287
HIST1H1C	3006	Pyrimidifen	0.0823907	0.668248	0.334965	1.99498	0.046045	0.518066
HIST1H1E	3008	Pyrimidifen	0.0823907	-0.133563	0.446322	-0.299253	0.764747	0.917713
HIST1H2AC	8334	Pyrimidifen	0.0823907	0.226054	0.199441	1.13344	0.257031	0.696559
HIST1H2AE	3012	Pyrimidifen	0.0823907	0.867061	0.458937	1.88928	0.058854	0.526903
HIST1H2AG	8969	Pyrimidifen	0.0823907	0.481737	0.387779	1.2423	0.214126	0.667233
HIST1H2AK	8330	Pyrimidifen	0.0823907	0.219528	0.204277	1.07466	0.282526	0.712486
HIST1H2BB	3018	Pyrimidifen	0.0823907	0.157919	0.21844	0.722939	0.469718	0.808495
HIST1H2BC	3017	Pyrimidifen	0.0823907	0.176821	0.211936	0.834315	0.404104	0.789033
HIST1H2BD	3017	Pyrimidifen	0.0823907	0.214984	0.232133	0.926122	0.354382	0.771348
HIST1H2BE	3017	Pyrimidifen	0.0823907	-0.123603	0.437597	-0.282459	0.777592	0.919419
HIST1H2BF	3017	Pyrimidifen	0.0823907	0.26935	0.475073	0.566965	0.570738	0.844369
HIST1H2BG	3017	Pyrimidifen	0.0823907	0.443893	0.437571	1.01445	0.310369	0.735287
HIST1H2BH	8345	Pyrimidifen	0.0823907	0.338506	0.346521	0.97687	0.328633	0.747173
HIST1H2BI	3017	Pyrimidifen	0.0823907	0.641482	0.431071	1.48811	0.136721	0.59165
HIST1H2BK	85236	Pyrimidifen	0.0823907	0.76774	0.51186	1.4999	0.13364	0.59114
HIST1H2BL	8340	Pyrimidifen	0.0823907	0.257185	0.41368	0.621701	0.534139	0.830546
HIST1H2BM	8342	Pyrimidifen	0.0823907	0.337362	0.526969	0.640192	0.522048	0.828137
HIST1H2BN	8341	Pyrimidifen	0.0823907	0.200992	0.416298	0.482809	0.629231	0.868158
HIST1H3B	8358	Pyrimidifen	0.0823907	0.102605	0.211695	0.484681	0.627903	0.868158
HIST1H3C	8352	Pyrimidifen	0.0823907	0.375705	0.297069	1.26471	0.205976	0.663355
HIST1H3D	8351	Pyrimidifen	0.0823907	0.676753	0.382276	1.77032	0.0766731	0.537195
HIST1H3H	8357	Pyrimidifen	0.0823907	0.147513	0.222598	0.662688	0.507531	0.823177
HIST2H2AA4	723790	Pyrimidifen	0.0823907	-0.089702	0.150197	-0.597228	0.550355	0.838119
HIST2H2BE	8349	Pyrimidifen	0.0823907	0.865339	0.933433	0.92705	0.353901	0.771348
HK1	3098	Pyrimidifen	0.0823907	-0.464188	0.273604	-1.69657	0.089778	0.556202
HLA-A	3105	Pyrimidifen	0.0823907	1.51029	1.41118	1.07023	0.284515	0.714082
HLA-E	3133	Pyrimidifen	0.0823907	0.517804	0.304055	1.70299	0.0885692	0.555202
HMBS	3145	Pyrimidifen	0.0823907	0.0939554	0.290356	0.323587	0.746251	0.910104
HMG20B	10362	Pyrimidifen	0.0823907	0.749882	0.648502	1.15633	0.247547	0.688362
HMGA2	8091	Pyrimidifen	0.0823907	0.229628	0.266735	0.860884	0.389302	0.788341
HMGCR	3156	Pyrimidifen	0.0823907	0.756985	0.424001	1.78534	0.0742067	0.535558
HMGCS1	3157	Pyrimidifen	0.0823907	-0.758139	0.821474	-0.922901	0.356059	0.771348
HMMR	3161	Pyrimidifen	0.0823907	0.623721	0.448201	1.39161	0.164041	0.631303
HMOX1	3162	Pyrimidifen	0.0823907	-0.476095	0.390307	-1.2198	0.222542	0.673457
HN1L	57585	Pyrimidifen	0.0823907	-0.376267	0.330306	-1.13915	0.254641	0.69488
HNRNPF	3185	Pyrimidifen	0.0823907	-0.987438	1.69927	-0.581097	0.561175	0.839848
HNRNPM	4670	Pyrimidifen	0.0823907	-0.221518	0.200026	-1.10745	0.268102	0.702639
HOMER1	9456	Pyrimidifen	0.0823907	0.503382	0.521819	0.964667	0.334712	0.75707
HOMER2	9455	Pyrimidifen	0.0823907	-0.608968	0.726408	-0.838328	0.401846	0.788341
HPN	3249	Pyrimidifen	0.0823907	-0.748204	1.02834	-0.727587	0.466867	0.806542
HPRT1	3251	Pyrimidifen	0.0823907	0.971437	0.446664	2.17487	0.0296398	0.46784
HS2ST1	9653	Pyrimidifen	0.0823907	0.285639	0.217824	1.31133	0.189747	0.652516
HS6ST2	90161	Pyrimidifen	0.0823907	0.355164	0.384144	0.92456	0.355195	0.771348
HSD17B10	3028	Pyrimidifen	0.0823907	0.250234	0.424982	0.588811	0.555988	0.839781
HSD17B11	51170	Pyrimidifen	0.0823907	0.744739	0.360133	2.06796	0.038644	0.499295
HSD17B8	7923	Pyrimidifen	0.0823907	-0.167889	0.41601	-0.403571	0.686528	0.886639
HSF1	3297	Pyrimidifen	0.0823907	-0.505353	0.321431	-1.5722	0.115905	0.576863
HSF2	3298	Pyrimidifen	0.0823907	0.116264	0.307437	0.378171	0.705303	0.892046
HSP90AA1	3320	Pyrimidifen	0.0823907	0.215911	0.256335	0.842301	0.399619	0.788341
HSP90AB1	3326	Pyrimidifen	0.0823907	-0.0734077	0.167647	-0.437871	0.66148	0.8785
HSP90B1	7184	Pyrimidifen	0.0823907	0.783898	0.643726	1.21775	0.223318	0.673457
HSPA13	6782	Pyrimidifen	0.0823907	0.242896	0.582774	0.416793	0.67683	0.883382
HSPA1B	3304	Pyrimidifen	0.0823907	0.639061	0.676351	0.944866	0.344727	0.764883
HSPA2	3306	Pyrimidifen	0.0823907	-0.614179	0.851106	-0.721625	0.470525	0.808495
HSPA4	3308	Pyrimidifen	0.0823907	0.0315695	0.149036	0.211825	0.832244	0.937455
HSPA5	3309	Pyrimidifen	0.0823907	-0.456821	0.259082	-1.76323	0.0778615	0.537195
HSPA6	3310	Pyrimidifen	0.0823907	-1.53552	1.83172	-0.838299	0.401863	0.788341
HSPA8	3312	Pyrimidifen	0.0823907	-0.00211845	0.196095	-0.0108032	0.99138	0.996376
HSPA9	3313	Pyrimidifen	0.0823907	0.0489985	1.02013	0.0480317	0.961691	0.986805
HSPB1	3315	Pyrimidifen	0.0823907	0.0691203	0.351366	0.196718	0.844048	0.942718
HSPBAP1	79663	Pyrimidifen	0.0823907	0.358438	0.963712	0.371934	0.709942	0.893126
HSPD1	3329	Pyrimidifen	0.0823907	0.841596	0.49806	1.68975	0.0910761	0.556202
HSPE1	3336	Pyrimidifen	0.0823907	0.939702	0.451578	2.08093	0.0374405	0.499295
HSPG2	3339	Pyrimidifen	0.0823907	0.0294044	1.15404	0.0254795	0.979673	0.992109
HTATSF1	27336	Pyrimidifen	0.0823907	-0.163416	0.560916	-0.291338	0.770793	0.919419
HTRA1	5654	Pyrimidifen	0.0823907	1.34086	1.52096	0.881587	0.378	0.78502
HYOU1	10525	Pyrimidifen	0.0823907	-0.388299	0.369307	-1.05142	0.293064	0.720677
IARS	3376	Pyrimidifen	0.0823907	0.117224	0.699915	0.167484	0.866989	0.950137
IARS2	55699	Pyrimidifen	0.0823907	1.31257	0.818964	1.60272	0.108997	0.573519
ICE1	23379	Pyrimidifen	0.0823907	0.654486	0.548925	1.1923	0.233142	0.676091
ICMT	23463	Pyrimidifen	0.0823907	0.297932	0.905463	0.329038	0.742127	0.910104
ID1	3397	Pyrimidifen	0.0823907	-0.793529	0.618254	-1.2835	0.199317	0.659485
ID2	3398	Pyrimidifen	0.0823907	-0.52746	0.805301	-0.654985	0.512478	0.824936
IDE	3416	Pyrimidifen	0.0823907	0.25345	0.223895	1.13201	0.257631	0.696559
IDH3A	3419	Pyrimidifen	0.0823907	0.315004	0.302078	1.04279	0.297046	0.725579
IDI1	3422	Pyrimidifen	0.0823907	0.65283	0.412628	1.58213	0.11362	0.575895
IER2	9592	Pyrimidifen	0.0823907	-0.67682	0.671711	-1.00761	0.313644	0.735287
IER3	8870	Pyrimidifen	0.0823907	-0.868025	0.676379	-1.28334	0.199372	0.659485
IFI27	3429	Pyrimidifen	0.0823907	-1.11836	1.19631	-0.934845	0.349868	0.769134
IFI44	10561	Pyrimidifen	0.0823907	0.445702	0.212176	2.10062	0.0356741	0.498856
IFI44L	10964	Pyrimidifen	0.0823907	0.637829	0.244368	2.61012	0.009051	0.431693
IFI6	2537	Pyrimidifen	0.0823907	0.124742	0.289023	0.431599	0.666033	0.879756
IFIT1	3434	Pyrimidifen	0.0823907	1.16449	1.23699	0.941387	0.346507	0.765595
IFITM1	8519	Pyrimidifen	0.0823907	-0.0121906	0.384985	-0.0316652	0.974739	0.992109
IFITM2	10581	Pyrimidifen	0.0823907	0.0292162	0.26041	0.112193	0.91067	0.967911
IFITM3	10410	Pyrimidifen	0.0823907	-0.354422	0.139299	-2.54433	0.0109488	0.461738
IFNAR1	3454	Pyrimidifen	0.0823907	-0.289422	0.601607	-0.481082	0.630458	0.868158
IFNGR1	3459	Pyrimidifen	0.0823907	0.851003	1.04298	0.815931	0.41454	0.792938
IFRD1	3475	Pyrimidifen	0.0823907	0.793112	0.464296	1.7082	0.0875987	0.555202
IFRD2	7866	Pyrimidifen	0.0823907	0.818891	0.548972	1.49168	0.135783	0.591336
IGF1	3479	Pyrimidifen	0.0823907	-1.81622	1.31246	-1.38383	0.166411	0.633656
IGF1R	3480	Pyrimidifen	0.0823907	-0.656366	0.273894	-2.39642	0.0165561	0.461738
IGF2BP2	10644	Pyrimidifen	0.0823907	0.310202	0.400652	0.774244	0.438786	0.796425
IGF2R	3482	Pyrimidifen	0.0823907	-0.0943879	0.630741	-0.149646	0.881044	0.957451
IGFBP2	3485	Pyrimidifen	0.0823907	-0.899542	0.677751	-1.32725	0.184427	0.647056
IGFBP4	3487	Pyrimidifen	0.0823907	0.531153	0.292332	1.81695	0.0692246	0.529205
IGHMBP2	3508	Pyrimidifen	0.0823907	-0.729293	0.540907	-1.34828	0.177569	0.645969
IGHV3		Pyrimidifen	0.0823907	-4.69505	1.33124	-3.52684	0.000420555	0.115337
IGHV4	102723407	Pyrimidifen	0.0823907	-0.847915	1.29931	-0.652587	0.514023	0.824936
IGKC	3514	Pyrimidifen	0.0823907	-1.61018	1.50062	-1.07301	0.283268	0.713535
IGLV2		Pyrimidifen	0.0823907	-1.30324	1.51373	-0.860947	0.389267	0.788341
IKBIP	121457	Pyrimidifen	0.0823907	0.212112	0.271687	0.780722	0.434966	0.796425
IKBKAP	8518	Pyrimidifen	0.0823907	-0.161026	0.342475	-0.470183	0.638224	0.86921
IKBKB	3551	Pyrimidifen	0.0823907	0.133519	0.536625	0.248812	0.803506	0.927287
IKBKG	8517	Pyrimidifen	0.0823907	-0.0535856	0.335047	-0.159935	0.872933	0.954743
IKZF1	10320	Pyrimidifen	0.0823907	-1.02739	0.772076	-1.33068	0.183294	0.647056
IL13RA1	3597	Pyrimidifen	0.0823907	0.356377	1.11512	0.319587	0.749282	0.910257
IL4R	3566	Pyrimidifen	0.0823907	0.249398	1.27005	0.196369	0.844321	0.942718
ILF2	3608	Pyrimidifen	0.0823907	0.638375	0.288423	2.21333	0.0268749	0.464106
ILK	3611	Pyrimidifen	0.0823907	-0.499688	0.563148	-0.887311	0.374912	0.78502
INA	9118	Pyrimidifen	0.0823907	-1.39736	0.750453	-1.86203	0.0625992	0.526903
INHBE	83729	Pyrimidifen	0.0823907	-0.743745	0.863471	-0.861344	0.389049	0.788341
INPP1	3628	Pyrimidifen	0.0823907	1.15953	0.726518	1.59601	0.110487	0.573519
INPP4B	8821	Pyrimidifen	0.0823907	0.044187	0.372795	0.118529	0.905649	0.965028
INSIG1	3638	Pyrimidifen	0.0823907	-0.279321	0.451411	-0.618774	0.536065	0.830966
INSM1	3642	Pyrimidifen	0.0823907	-1.38771	0.495489	-2.80069	0.0050994	0.417974
INTS3	65123	Pyrimidifen	0.0823907	-0.922326	0.697312	-1.32269	0.185939	0.647413
IPO13	9670	Pyrimidifen	0.0823907	0.582558	0.617844	0.94289	0.345737	0.764883
IPO5	3843	Pyrimidifen	0.0823907	0.266233	0.361984	0.735482	0.462046	0.801851
IQGAP1	8826	Pyrimidifen	0.0823907	0.0789232	0.278513	0.283373	0.776891	0.919419
IRF1	3659	Pyrimidifen	0.0823907	0.263074	1.10526	0.238021	0.811865	0.929279
IRF7	3665	Pyrimidifen	0.0823907	0.404862	0.448879	0.901939	0.367089	0.780597
IRS1	3667	Pyrimidifen	0.0823907	-0.476904	0.641436	-0.743493	0.457183	0.800278
ISG15	9636	Pyrimidifen	0.0823907	0.233177	0.801316	0.290993	0.771057	0.919419
ISL1	3670	Pyrimidifen	0.0823907	-0.526485	0.594834	-0.885095	0.376105	0.78502
ISOC1	51015	Pyrimidifen	0.0823907	0.221507	0.409346	0.541123	0.588423	0.853271
ITFG1	81533	Pyrimidifen	0.0823907	0.466814	0.552084	0.845548	0.397805	0.788341
ITGA11	22801	Pyrimidifen	0.0823907	1.41003	1.68947	0.834597	0.403945	0.789033
ITGA4	3676	Pyrimidifen	0.0823907	0.265396	0.604389	0.439115	0.660579	0.877837
ITGAE	3682	Pyrimidifen	0.0823907	1.25073	0.556876	2.24598	0.0247051	0.464106
ITGAV	3685	Pyrimidifen	0.0823907	0.366223	0.327984	1.11659	0.26417	0.701034
ITGB1	3688	Pyrimidifen	0.0823907	1.19374	0.989553	1.20635	0.227684	0.673457
ITGB1BP1	9270	Pyrimidifen	0.0823907	-0.275482	1.02289	-0.269318	0.787685	0.919735
ITPKC	80271	Pyrimidifen	0.0823907	0.00796383	0.41877	0.0190172	0.984827	0.993998
ITPR1	3708	Pyrimidifen	0.0823907	0.532568	0.644784	0.825964	0.408825	0.789449
ITPR2	3709	Pyrimidifen	0.0823907	-0.299122	0.592677	-0.504697	0.613772	0.864878
JADE2	23338	Pyrimidifen	0.0823907	0.335052	1.66459	0.201282	0.840478	0.942263
JAK1	3716	Pyrimidifen	0.0823907	0.0263188	0.318563	0.0826171	0.934156	0.976021
JAK2	3717	Pyrimidifen	0.0823907	-0.944904	1.19831	-0.788533	0.430385	0.796425
JKAMP	51528	Pyrimidifen	0.0823907	0.426908	0.351605	1.21417	0.224682	0.673457
JMJD6	23210	Pyrimidifen	0.0823907	-0.00547424	0.212294	-0.0257862	0.979428	0.992109
JUN	3725	Pyrimidifen	0.0823907	-1.20781	1.06231	-1.13697	0.25555	0.696122
JUNB	3726	Pyrimidifen	0.0823907	-2.02305	1.44153	-1.4034	0.160498	0.623243
KARS	3735	Pyrimidifen	0.0823907	0.126263	0.641934	0.196692	0.844068	0.942718
KAT2B	8850	Pyrimidifen	0.0823907	0.747483	0.509137	1.46814	0.142067	0.600329
KAT6A	7994	Pyrimidifen	0.0823907	0.142016	0.428669	0.331295	0.740422	0.909566
KAT6B	23522	Pyrimidifen	0.0823907	-0.162153	0.334457	-0.484823	0.627802	0.868158
KCNF1	3754	Pyrimidifen	0.0823907	0.677129	1.00715	0.672325	0.501377	0.822184
KCNJ8	3764	Pyrimidifen	0.0823907	0.609272	0.698624	0.872102	0.383153	0.78502
KCNK1	3775	Pyrimidifen	0.0823907	-0.372585	0.919185	-0.405343	0.685225	0.88643
KCNK9	51305	Pyrimidifen	0.0823907	-0.208316	1.50187	-0.138704	0.889684	0.958275
KCNQ2	3785	Pyrimidifen	0.0823907	-0.481423	0.356835	-1.34915	0.177289	0.645969
KCNQ3	3786	Pyrimidifen	0.0823907	-1.52487	1.56999	-0.971255	0.331421	0.751953
KCTD5	54442	Pyrimidifen	0.0823907	0.853533	0.682767	1.25011	0.21126	0.666042
KCTD9	54793	Pyrimidifen	0.0823907	1.25897	1.051	1.19788	0.230964	0.674748
KDELR2	11014	Pyrimidifen	0.0823907	0.322717	0.259115	1.24546	0.212964	0.667233
KDM3A	55818	Pyrimidifen	0.0823907	-0.783646	0.690984	-1.1341	0.256752	0.696559
KDM5A	5927	Pyrimidifen	0.0823907	-0.329932	0.399518	-0.825826	0.408903	0.789449
KDM5B	10765	Pyrimidifen	0.0823907	-0.930359	0.728196	-1.27762	0.201383	0.659485
KEAP1	9817	Pyrimidifen	0.0823907	0.26693	0.316236	0.844084	0.398622	0.788341
KGFLP1	387628	Pyrimidifen	0.0823907	-0.512542	0.84825	-0.604234	0.545688	0.836696
KGFLP2	654466	Pyrimidifen	0.0823907	-0.433353	0.694105	-0.624333	0.532409	0.830209
KHDRBS3	10656	Pyrimidifen	0.0823907	0.229981	0.359073	0.640485	0.521857	0.828137
KIAA0100	9703	Pyrimidifen	0.0823907	-0.232216	0.309202	-0.751018	0.452642	0.800278
KIAA0101	9768	Pyrimidifen	0.0823907	-0.0729047	1.01291	-0.0719755	0.942621	0.976445
KIAA0196	9897	Pyrimidifen	0.0823907	0.167537	0.318501	0.526015	0.598878	0.857158
KIAA0355	9710	Pyrimidifen	0.0823907	-0.329088	0.274107	-1.20058	0.229913	0.673457
KIAA0753	9851	Pyrimidifen	0.0823907	-0.127733	0.426986	-0.299151	0.764825	0.917713
KIAA0907	22889	Pyrimidifen	0.0823907	-0.0776273	0.29649	-0.26182	0.79346	0.923179
KIAA1033	23325	Pyrimidifen	0.0823907	0.872963	0.56847	1.53564	0.124628	0.576863
KIF11	3832	Pyrimidifen	0.0823907	-0.0252041	0.301358	-0.0836351	0.933347	0.976021
KIF13A	63971	Pyrimidifen	0.0823907	0.0208555	0.256307	0.0813692	0.935148	0.976021
KIF14	9928	Pyrimidifen	0.0823907	0.704772	0.478465	1.47299	0.140755	0.59927
KIF15	56992	Pyrimidifen	0.0823907	0.47756	0.354177	1.34836	0.177541	0.645969
KIF18A	81930	Pyrimidifen	0.0823907	0.703956	1.20052	0.586375	0.557623	0.839781
KIF18B	146909	Pyrimidifen	0.0823907	-1.79481	1.32951	-1.34997	0.177024	0.645969
KIF1BP	26128	Pyrimidifen	0.0823907	0.360044	0.427794	0.84163	0.399995	0.788341
KIF20A	10112	Pyrimidifen	0.0823907	1.11773	0.373502	2.99257	0.00276641	0.303475
KIF23	9493	Pyrimidifen	0.0823907	0.177061	0.470338	0.376455	0.706579	0.892074
KIF2C	11004	Pyrimidifen	0.0823907	0.581602	0.527554	1.10245	0.270267	0.702639
KIF4A	24137	Pyrimidifen	0.0823907	-2.09235	1.67379	-1.25007	0.211274	0.666042
KIF5C	3800	Pyrimidifen	0.0823907	-0.558942	0.287039	-1.94726	0.051503	0.526903
KIT	3815	Pyrimidifen	0.0823907	0.36018	0.514478	0.700088	0.483873	0.812254
KITLG	4254	Pyrimidifen	0.0823907	0.668044	1.32528	0.504079	0.614206	0.864934
KLF5	688	Pyrimidifen	0.0823907	0.763997	1.52908	0.499644	0.617325	0.866639
KLF6	1316	Pyrimidifen	0.0823907	-0.321516	0.579001	-0.555295	0.578693	0.849265
KLHDC2	23588	Pyrimidifen	0.0823907	0.265553	0.249212	1.06557	0.286618	0.715404
KLHL21	9903	Pyrimidifen	0.0823907	-0.359675	0.611295	-0.588383	0.556276	0.839781
KLHL24	54800	Pyrimidifen	0.0823907	-0.0695136	0.287806	-0.241529	0.809145	0.929255
KLHL9	55958	Pyrimidifen	0.0823907	-0.190468	0.401375	-0.47454	0.635115	0.86921
KLK2	3817	Pyrimidifen	0.0823907	-0.844267	1.71501	-0.492282	0.62252	0.866814
KNL1	57082	Pyrimidifen	0.0823907	1.21929	0.648857	1.87913	0.0602268	0.526903
KNSTRN	90417	Pyrimidifen	0.0823907	0.199693	0.21173	0.943149	0.345605	0.764883
KRT15	3866	Pyrimidifen	0.0823907	0.736177	1.48117	0.497025	0.619171	0.866814
KRT17	3872	Pyrimidifen	0.0823907	2.42201	1.12752	2.14809	0.0317066	0.485584
KRT18	3875	Pyrimidifen	0.0823907	-0.780109	0.916027	-0.851623	0.394423	0.788341
KRT19	3880	Pyrimidifen	0.0823907	-0.655552	0.588789	-1.11339	0.265541	0.701413
KRT6A	3853	Pyrimidifen	0.0823907	-1.19932	0.892764	-1.34338	0.179149	0.647056
KRT81	3887	Pyrimidifen	0.0823907	-3.47054	1.89524	-1.83119	0.0670724	0.526903
KTN1	3895	Pyrimidifen	0.0823907	0.628121	0.404337	1.55346	0.120313	0.576863
KYAT3	56267	Pyrimidifen	0.0823907	0.104986	0.146543	0.716419	0.473733	0.809788
L1CAM	3897	Pyrimidifen	0.0823907	-0.506257	0.30222	-1.67513	0.0939097	0.566038
LAGE3	8270	Pyrimidifen	0.0823907	-0.170259	0.385537	-0.441614	0.658768	0.876924
LAMC2	3918	Pyrimidifen	0.0823907	-0.126431	0.749271	-0.168739	0.866002	0.949927
LAMP1	3916	Pyrimidifen	0.0823907	-0.312029	0.488696	-0.638493	0.523153	0.828137
LAP3	7852	Pyrimidifen	0.0823907	-0.207855	0.502959	-0.413264	0.679413	0.883599
LAT	23595	Pyrimidifen	0.0823907	-1.33169	0.742932	-1.79247	0.0730574	0.534672
LBR	3930	Pyrimidifen	0.0823907	0.445806	0.466001	0.956664	0.338737	0.761463
LCP1	3936	Pyrimidifen	0.0823907	-0.192555	1.443	-0.133441	0.893845	0.95991
LDHA	3939	Pyrimidifen	0.0823907	0.782281	0.442943	1.7661	0.0773795	0.537195
LDLR	3949	Pyrimidifen	0.0823907	-0.217221	0.546679	-0.397347	0.691112	0.889144
LEF1	51176	Pyrimidifen	0.0823907	-0.146902	0.340801	-0.431049	0.666433	0.879756
LEPROTL1	23484	Pyrimidifen	0.0823907	0.907569	0.721802	1.25737	0.208621	0.665046
LGMN	5641	Pyrimidifen	0.0823907	-0.0819684	0.333018	-0.246138	0.805575	0.927287
LHX2	9355	Pyrimidifen	0.0823907	-2.95768	1.77487	-1.66643	0.0956288	0.566325
LIG1	3978	Pyrimidifen	0.0823907	-1.19973	0.542159	-2.21286	0.026907	0.464106
LILRA6	11025	Pyrimidifen	0.0823907	-3.04139	1.13324	-2.68379	0.00727922	0.428234
LIMS4	96626	Pyrimidifen	0.0823907	0.0802684	1.09678	0.0731858	0.941658	0.976445
LIPA	1056	Pyrimidifen	0.0823907	-0.454588	0.542519	-0.83792	0.402075	0.788341
LMNA	4000	Pyrimidifen	0.0823907	-0.861015	0.685577	-1.2559	0.209153	0.665046
LMNB1	4001	Pyrimidifen	0.0823907	0.0359584	0.335028	0.10733	0.914528	0.970248
LMOD1	25802	Pyrimidifen	0.0823907	-0.320855	0.32345	-0.991978	0.321208	0.741042
LOC100506029		Pyrimidifen	0.0823907	0.721833	0.526416	1.37122	0.170306	0.642014
LOC100506051		Pyrimidifen	0.0823907	-1.3612	1.55779	-0.873798	0.382228	0.78502
LOC100506621		Pyrimidifen	0.0823907	0.584201	1.22336	0.477537	0.63298	0.86921
LOC100506948		Pyrimidifen	0.0823907	0.372031	0.541267	0.687333	0.491873	0.820037
LOC220729	220729	Pyrimidifen	0.0823907	-0.313745	0.203872	-1.53894	0.12382	0.576863
LOC283357		Pyrimidifen	0.0823907	-0.990272	1.23559	-0.801454	0.422869	0.796425
LOC285812		Pyrimidifen	0.0823907	-0.557536	1.55581	-0.358357	0.720076	0.89815
LOXL1	4016	Pyrimidifen	0.0823907	-0.270446	0.165376	-1.63534	0.101977	0.56801
LPAR2	9170	Pyrimidifen	0.0823907	-0.752689	0.510855	-1.47339	0.140646	0.59927
LPCAT1	79888	Pyrimidifen	0.0823907	-0.719842	0.835094	-0.861989	0.388694	0.788341
LPGAT1	9926	Pyrimidifen	0.0823907	-0.387815	1.08631	-0.357002	0.72109	0.8989
LRCH4	4034	Pyrimidifen	0.0823907	-0.947583	0.589299	-1.60798	0.107839	0.573519
LRP1	4035	Pyrimidifen	0.0823907	-1.01002	0.780202	-1.29457	0.19547	0.659485
LRP10	4038	Pyrimidifen	0.0823907	0.0102634	0.215799	0.0475597	0.962067	0.986805
LRPAP1	4043	Pyrimidifen	0.0823907	-0.440627	0.757377	-0.58178	0.560715	0.839781
LRRC34	151827	Pyrimidifen	0.0823907	1.33211	1.88573	0.706417	0.479929	0.812055
LRRC41	10489	Pyrimidifen	0.0823907	-0.2187	0.48522	-0.450724	0.652189	0.874484
LRRFIP2	9209	Pyrimidifen	0.0823907	0.373471	0.665545	0.561151	0.574695	0.846797
LSM1	27257	Pyrimidifen	0.0823907	0.843758	0.540489	1.5611	0.1185	0.576863
LSM2	57819	Pyrimidifen	0.0823907	0.512135	0.321455	1.59318	0.11112	0.573519
LSM5	23658	Pyrimidifen	0.0823907	0.784017	0.335496	2.33689	0.0194448	0.461738
LSM6	11157	Pyrimidifen	0.0823907	0.706161	0.360615	1.95821	0.0502051	0.526903
LSS	4047	Pyrimidifen	0.0823907	-0.788632	0.512485	-1.53884	0.123844	0.576863
LUM	4060	Pyrimidifen	0.0823907	2.16468	1.43009	1.51367	0.13011	0.589797
LUZP6	767558	Pyrimidifen	0.0823907	-0.243275	0.361391	-0.673162	0.500844	0.822184
LYAR	55646	Pyrimidifen	0.0823907	-0.111083	0.640624	-0.173399	0.862338	0.948861
LYNX1	66004	Pyrimidifen	0.0823907	0.485738	1.58146	0.307146	0.758732	0.916158
LYPLA1	10434	Pyrimidifen	0.0823907	0.422574	0.233445	1.81017	0.0702697	0.530191
LYRM1	57149	Pyrimidifen	0.0823907	0.456185	0.335467	1.35985	0.173878	0.645969
MACF1	23499	Pyrimidifen	0.0823907	-0.613794	0.387952	-1.58214	0.113618	0.575895
MAD2L1	4085	Pyrimidifen	0.0823907	1.65865	0.690518	2.40203	0.0163043	0.461738
MAFF	23764	Pyrimidifen	0.0823907	-0.660601	0.786911	-0.839485	0.401197	0.788341
MAFG	4097	Pyrimidifen	0.0823907	-1.58046	0.784212	-2.01535	0.0438683	0.514281
MAGI1	9223	Pyrimidifen	0.0823907	-0.00571833	0.270921	-0.021107	0.98316	0.993119
MALAT1	378938	Pyrimidifen	0.0823907	-1.09859	0.637714	-1.7227	0.0849424	0.555202
MALT1	10892	Pyrimidifen	0.0823907	0.37783	0.358174	1.05488	0.291481	0.719359
MAN2B1	4125	Pyrimidifen	0.0823907	-0.272669	0.367698	-0.741555	0.458357	0.801303
MANF	7873	Pyrimidifen	0.0823907	-0.0547587	0.258666	-0.211697	0.832343	0.937455
MAP1B	4131	Pyrimidifen	0.0823907	-1.22232	0.547768	-2.23146	0.0256506	0.464106
MAP1LC3A	84557	Pyrimidifen	0.0823907	-0.0247277	0.328713	-0.0752258	0.940035	0.976445
MAP1LC3B	81631	Pyrimidifen	0.0823907	0.225615	0.187053	1.20616	0.227757	0.673457
MAP2	4133	Pyrimidifen	0.0823907	-0.437801	0.346408	-1.26383	0.206291	0.663355
MAP2K4	6416	Pyrimidifen	0.0823907	0.0592777	0.219952	0.269503	0.787543	0.919735
MAP2K5	5607	Pyrimidifen	0.0823907	0.343673	0.533533	0.644146	0.519481	0.827698
MAP3K4	4216	Pyrimidifen	0.0823907	0.130411	0.52334	0.24919	0.803214	0.927287
MAP4K4	9448	Pyrimidifen	0.0823907	-0.12339	0.259663	-0.475194	0.634649	0.86921
MAP6	4135	Pyrimidifen	0.0823907	-0.720254	0.337824	-2.13204	0.0330035	0.495232
MAP7	9053	Pyrimidifen	0.0823907	-0.169896	1.10357	-0.153951	0.877648	0.956426
MAPK1	5594	Pyrimidifen	0.0823907	0.59076	0.551639	1.07092	0.284206	0.714082
MAPK12	6300	Pyrimidifen	0.0823907	-0.570696	0.403572	-1.41411	0.157329	0.619436
MAPK13	5603	Pyrimidifen	0.0823907	0.0163101	0.865183	0.0188516	0.984959	0.993998
MAPK14	1432	Pyrimidifen	0.0823907	-0.529013	0.324004	-1.63274	0.102524	0.56801
MAPK1IP1L	93487	Pyrimidifen	0.0823907	0.0483732	0.815098	0.0593465	0.952676	0.981762
MAPK3	5595	Pyrimidifen	0.0823907	-0.115419	0.335874	-0.343636	0.73112	0.904025
MAPK9	5601	Pyrimidifen	0.0823907	0.227297	0.225757	1.00682	0.314022	0.735287
MAPKAPK2	9261	Pyrimidifen	0.0823907	-0.135266	0.389115	-0.347625	0.728122	0.901786
MAPKAPK3	7867	Pyrimidifen	0.0823907	0.548225	0.780884	0.702057	0.482643	0.812055
MAPKAPK5	8550	Pyrimidifen	0.0823907	0.136158	0.391976	0.347362	0.728319	0.901786
MAPT	4137	Pyrimidifen	0.0823907	-0.257182	0.430753	-0.597052	0.550473	0.838119
MARCKS	4082	Pyrimidifen	0.0823907	-0.123963	0.301137	-0.411649	0.680597	0.884615
MAST2	23139	Pyrimidifen	0.0823907	-0.452901	0.447065	-1.01305	0.311034	0.735287
MAT2A	4144	Pyrimidifen	0.0823907	-0.166147	0.388415	-0.427757	0.668828	0.880909
MBD4	8930	Pyrimidifen	0.0823907	0.347924	0.348529	0.998262	0.318152	0.736878
MBNL1	4154	Pyrimidifen	0.0823907	0.198998	0.204848	0.97144	0.331329	0.751953
MBNL2	10150	Pyrimidifen	0.0823907	-0.265555	0.224659	-1.18204	0.237191	0.678429
MBOAT7	79143	Pyrimidifen	0.0823907	-1.8908	1.03465	-1.82748	0.0676273	0.526903
MBTPS1	8720	Pyrimidifen	0.0823907	-0.49969	0.382792	-1.30538	0.191763	0.65534
MCL1	4170	Pyrimidifen	0.0823907	-0.0404978	0.167156	-0.242275	0.808567	0.929255
MCM10	55388	Pyrimidifen	0.0823907	-0.109314	0.418599	-0.261141	0.793984	0.923179
MCM2	4171	Pyrimidifen	0.0823907	-0.0537887	0.725041	-0.0741871	0.940861	0.976445
MCM3	4172	Pyrimidifen	0.0823907	-0.256856	0.340811	-0.753661	0.451053	0.800278
MCM4	4173	Pyrimidifen	0.0823907	0.604882	0.475005	1.27342	0.202868	0.659485
MCM6	4175	Pyrimidifen	0.0823907	-0.331508	0.43214	-0.767132	0.443003	0.796425
MCM7	4176	Pyrimidifen	0.0823907	0.118513	0.195368	0.606613	0.544108	0.83539
MCOLN1	57192	Pyrimidifen	0.0823907	-0.630878	0.420302	-1.50101	0.133353	0.59114
MCUR1	63933	Pyrimidifen	0.0823907	0.516777	0.38381	1.34644	0.178161	0.646093
MDH1	4190	Pyrimidifen	0.0823907	0.22603	0.286522	0.788875	0.430185	0.796425
MDH2	4191	Pyrimidifen	0.0823907	-0.0355833	0.341343	-0.104245	0.916975	0.971333
MDK	4192	Pyrimidifen	0.0823907	0.425017	0.185801	2.28748	0.0221677	0.464106
MDM2	4193	Pyrimidifen	0.0823907	0.204764	0.2734	0.748955	0.453884	0.800278
ME1	4199	Pyrimidifen	0.0823907	0.309676	0.368557	0.840241	0.400774	0.788341
ME2	4200	Pyrimidifen	0.0823907	0.3473	0.458267	0.757856	0.448537	0.798715
MED1	5469	Pyrimidifen	0.0823907	-0.2375	0.330018	-0.719657	0.471736	0.808514
MED12	9968	Pyrimidifen	0.0823907	-0.134014	0.317511	-0.422077	0.672969	0.882574
MED21	9412	Pyrimidifen	0.0823907	0.853076	0.468535	1.82073	0.0686482	0.529205
MED24	6837	Pyrimidifen	0.0823907	-0.574512	0.219181	-2.62118	0.0087626	0.428234
MEF2C	4208	Pyrimidifen	0.0823907	0.494778	0.74931	0.660312	0.509054	0.824254
MEFV	4210	Pyrimidifen	0.0823907	-0.877741	1.32412	-0.662886	0.507403	0.823177
MELK	9833	Pyrimidifen	0.0823907	-0.504419	1.00912	-0.49986	0.617174	0.866639
MEST	4232	Pyrimidifen	0.0823907	0.74478	1.2751	0.584094	0.559157	0.839781
METRN	79006	Pyrimidifen	0.0823907	-0.217866	0.245209	-0.888493	0.374276	0.78502
METTL2A	55798	Pyrimidifen	0.0823907	0.233407	0.78858	0.295983	0.767243	0.918849
MEX3B	84206	Pyrimidifen	0.0823907	-0.450288	0.278785	-1.61518	0.106271	0.573519
MFSD10	10227	Pyrimidifen	0.0823907	-0.731554	0.471183	-1.55259	0.120521	0.576863
MFSD14A	64645	Pyrimidifen	0.0823907	0.535235	0.438993	1.21923	0.222756	0.673457
MGEA5	10724	Pyrimidifen	0.0823907	-0.159948	0.35335	-0.452662	0.650792	0.874484
MICALL1	85377	Pyrimidifen	0.0823907	-3.95301	1.64667	-2.40061	0.0163679	0.461738
MIF	268	Pyrimidifen	0.0823907	0.660593	0.311343	2.12176	0.0338582	0.495232
MITF	4286	Pyrimidifen	0.0823907	-0.132154	0.419598	-0.314953	0.752798	0.912507
MKI67	4288	Pyrimidifen	0.0823907	0.345267	0.331127	1.04271	0.297085	0.725579
MKNK1	8569	Pyrimidifen	0.0823907	0.577129	0.644121	0.895996	0.370255	0.784111
MLEC	9761	Pyrimidifen	0.0823907	0.0378438	0.419352	0.0902435	0.928094	0.975101
MLLT11	10962	Pyrimidifen	0.0823907	-0.0625942	0.1272	-0.492095	0.622652	0.866814
MMADHC	27249	Pyrimidifen	0.0823907	0.275959	0.436935	0.631579	0.527662	0.829733
MMP1	4312	Pyrimidifen	0.0823907	0.593445	1.28893	0.460416	0.645218	0.870535
MMP2	4313	Pyrimidifen	0.0823907	-0.577059	0.271717	-2.12375	0.0336915	0.495232
MMP9	4318	Pyrimidifen	0.0823907	-1.72798	1.62459	-1.06364	0.28749	0.716402
MNAT1	4331	Pyrimidifen	0.0823907	-0.0158496	0.192218	-0.0824564	0.934284	0.976021
MND1	84057	Pyrimidifen	0.0823907	0.977176	0.619042	1.57853	0.114444	0.575895
MOB1A	55233	Pyrimidifen	0.0823907	0.868893	0.600824	1.44617	0.14813	0.606339
MOK	5891	Pyrimidifen	0.0823907	0.167167	0.496132	0.33694	0.736162	0.907423
MORF4L1	10933	Pyrimidifen	0.0823907	0.41227	0.560678	0.735308	0.462152	0.801851
MORF4L2	9643	Pyrimidifen	0.0823907	0.475656	0.326995	1.45463	0.145773	0.600329
MORN2	729967	Pyrimidifen	0.0823907	-0.259326	0.429217	-0.604184	0.545721	0.836696
MPC2	25874	Pyrimidifen	0.0823907	-0.0858998	0.281257	-0.305414	0.760051	0.916573
MPDZ	8777	Pyrimidifen	0.0823907	-0.554184	0.389327	-1.42344	0.154608	0.616747
MPO	4353	Pyrimidifen	0.0823907	-0.75711	0.918081	-0.824665	0.409562	0.789449
MPZL1	9019	Pyrimidifen	0.0823907	0.410132	0.255735	1.60374	0.108771	0.573519
MRE11A	4361	Pyrimidifen	0.0823907	-0.426078	0.590513	-0.721539	0.470578	0.808495
MRPL12	6182	Pyrimidifen	0.0823907	0.373612	0.192529	1.94055	0.0523127	0.526903
MRPL13	28998	Pyrimidifen	0.0823907	0.760175	0.351277	2.16403	0.0304618	0.477148
MRPL14	64928	Pyrimidifen	0.0823907	0.472345	0.215729	2.18953	0.0285585	0.464106
MRPL15	9801	Pyrimidifen	0.0823907	0.438187	0.208435	2.10227	0.0355293	0.498856
MRPL19	9801	Pyrimidifen	0.0823907	0.84858	0.653215	1.29908	0.193916	0.659436
MRPL3	11222	Pyrimidifen	0.0823907	0.725259	0.562419	1.28953	0.197212	0.659485
MRPL36	64979	Pyrimidifen	0.0823907	0.208534	0.229052	0.910421	0.3626	0.776359
MRPL37	51253	Pyrimidifen	0.0823907	0.401616	0.363209	1.10574	0.268837	0.702639
MRPL40	64976	Pyrimidifen	0.0823907	-0.00192824	0.629435	-0.00306345	0.997556	0.999834
MRPL53	116540	Pyrimidifen	0.0823907	-2.09465	1.49129	-1.40459	0.160144	0.623243
MRPL58	3396	Pyrimidifen	0.0823907	0.294021	0.203063	1.44793	0.147638	0.606339
MRPS16	51021	Pyrimidifen	0.0823907	0.0521537	0.302924	0.172168	0.863306	0.948861
MRPS17	51373	Pyrimidifen	0.0823907	0.953097	0.499395	1.9085	0.0563263	0.526903
MRPS2	51116	Pyrimidifen	0.0823907	-0.492995	0.386435	-1.27575	0.202043	0.659485
MRPS23	51649	Pyrimidifen	0.0823907	0.23913	0.864468	0.276621	0.782071	0.91948
MRPS6	64968	Pyrimidifen	0.0823907	0.251706	0.262856	0.957583	0.338273	0.761463
MSH2	4436	Pyrimidifen	0.0823907	0.356584	0.373972	0.953504	0.340335	0.761933
MSH6	2956	Pyrimidifen	0.0823907	0.530454	0.406225	1.30581	0.191616	0.65534
MSI2	124540	Pyrimidifen	0.0823907	-0.194923	0.188673	-1.03313	0.301543	0.728352
MSL2	55167	Pyrimidifen	0.0823907	-0.280552	1.05949	-0.2648	0.791164	0.922814
MSMO1	6307	Pyrimidifen	0.0823907	0.784501	0.351924	2.22918	0.0258021	0.464106
MSRA	4482	Pyrimidifen	0.0823907	0.813821	1.40922	0.577496	0.563604	0.841189
MT-ND6		Pyrimidifen	0.0823907	-0.702367	0.84494	-0.831263	0.405825	0.789449
MT1G	4495	Pyrimidifen	0.0823907	0.186278	0.441556	0.421867	0.673122	0.882574
MTA1	9112	Pyrimidifen	0.0823907	-0.329503	0.550579	-0.598467	0.549529	0.83785
MTAP	4507	Pyrimidifen	0.0823907	0.0418928	0.431409	0.0971069	0.922642	0.973481
MTERFD		Pyrimidifen	0.0823907	1.46066	0.727202	2.00861	0.0445787	0.514281
MTF1	4241	Pyrimidifen	0.0823907	-0.13424	1.17612	-0.114138	0.909129	0.966858
MTF2	22823	Pyrimidifen	0.0823907	0.0668815	0.293893	0.227571	0.81998	0.931511
MTFR1	9650	Pyrimidifen	0.0823907	0.339409	0.221563	1.53189	0.12555	0.577477
MTHFD1	4522	Pyrimidifen	0.0823907	0.221447	0.523577	0.42295	0.672332	0.882574
MTHFD2	10797	Pyrimidifen	0.0823907	0.20054	0.313929	0.638808	0.522948	0.828137
MTMR2	8898	Pyrimidifen	0.0823907	-0.225208	0.552913	-0.407311	0.683779	0.886126
MTR	4548	Pyrimidifen	0.0823907	-2.2792	0.972036	-2.34477	0.019039	0.461738
[truncated: 9,747 more rows]

## Sheet: cI_Rotenone
Gene_ID	Entrez_ID	Treatment	Concentration [µM]	log2FoldChange	lfcSE	stat	pvalue	padj
[truncated: 13,440 more rows]

[truncated: 10 more sheets: cI_Tebufenpyrad, cII_Carboxin, cII_Mepronil, cII_Thifluzamide, cIII_AntimycinA, cIII_Azoxystrobin, cIII_Picoxystrobin, cIII_Pyraclostrobin, other_Capsaicin, other_Cyazofamid]
